# Supplementary material for: Genetic Architecture of Heterophylly: Single and Multi-Leaf Genome-Wide Association Mapping in Populus euphratica
Source: Front Plant Sci. 2022 Jun 15;13:870876. doi: 10.3389/fpls.2022.870876 (PMC9240601; doi:10.3389/fpls.2022.870876)
Supplement: Supplementary file 3 [file Data_Sheet_2.xlsx]

## Sheet: pheno
individual	Width(cm)				Length(cm)				Area(cm2)				Ratio
'0001'	2.5101	4.80505	7.74545	7.81717	7.45859	8.46263	8.60606	8.24747	10.7187	22.6102	35.7309	36.8213	0.336538	0.567797	0.9	0.947826
'0002'	2.22323	3.87273	5.73737	7.38687	6.74141	5.88081	3.65758	6.23939	10.2198	13.9745	15.5484	29.6669	0.329787	0.658537	1.56863	1.18391
'0004'	3.65758	3.29899	5.0202	6.52626	9.1798	5.80909	3.44242	6.6697	11.4697	12.2772	11.1251	23.6749	0.398438	0.567901	1.45833	0.978495
'0009'	0.932323	2.36667	6.81313	7.74545	5.09192	5.80909	6.6697	4.5899	2.97286	8.17793	26.2311	25.619	0.183099	0.407407	1.02151	1.6875
'0010'	1.07576	2.43838	3.72929	6.02424	6.09596	6.45455	4.30303	4.51818	4.03239	10.405	9.77237	17.3177	0.176471	0.377778	0.866667	1.33333
'0014'	1.79293	2.58182	6.52626	6.81313	8.17576	8.53434	5.80909	5.88081	5.956	13.1464	24.1995	26.1282	0.219298	0.302521	1.12346	1.15854
'0021'	0.860606	3.15556	3.51414	3.87273	7.88889	4.94848	7.67374	3.65758	4.23298	8.57911	14.0259	9.46377	0.109091	0.637681	0.457944	1.05882
'0023'	1.50606	3.29899	3.94444	6.23939	9.89697	8.10404	3.37071	6.45455	6.92295	15.1883	7.80247	21.7307	0.152174	0.40708	1.17021	0.966667
'0024'	0.860606	1.93636	4.80505	5.16364	7.1	4.66162	5.30707	4.23131	3.06029	5.55482	16.8496	13.7379	0.121212	0.415385	0.905405	1.22034
'0026'	2.00808	2.9404	5.0202	3.80101	7.31515	7.38687	8.24747	2.86869	8.04935	11.4594	21.3192	7.77675	0.27451	0.398058	0.608696	1.325
'0027'	1.72121	1.72121	5.30707	5.45051	9.03636	4.08788	9.32323	4.73333	7.91562	3.73407	25.7991	17.0451	0.190476	0.421053	0.569231	1.15152
'0028'	2.36667	2.0798	4.51818	3.65758	7.38687	6.09596	5.0202	2.58182	5.00963	7.18526	12.7967	6.46519	0.320388	0.341176	0.9	1.41667
'0029'	0.788889	1.29091	3.15556	5.37879	4.1596	4.87677	3.51414	4.66162	1.20354	4.04268	7.19555	16.4227	0.189655	0.264706	0.897959	1.15385
'0033'	2.86869	5.52222	6.16768	5.52222	9.1798	6.09596	6.31111	3.51414	18.8247	21.9004	25.3207	15.0546	0.3125	0.905882	0.977273	1.57143
'0034'	0.573737	4.1596	3.80101	7.24343	5.95253	9.32323	5.23535	4.5899	2.11906	22.3942	11.7783	21.6689	0.0963855	0.446154	0.726027	1.57812
'0035'	1.07576	3.08384	3.80101	4.44646	6.6697	9.03636	3.58586	4.08788	4.21241	19.2721	7.99791	10.873	0.16129	0.34127	1.06	1.08772
'0036'	1.66667	3.58586	4.24242	5.20202	4.74747	7.47475	5.35354	4.09091	10.7187	22.6102	35.7309	36.8213	0.336538	0.567797	0.9	0.947826
'0037'	1.21212	2.87879	4.09091	5.05051	4.89899	7.0202	5.25253	4.19192	10.2198	13.9745	15.5484	29.6669	0.329787	0.658537	1.56863	1.18391
'0038'	0.645455	2.5101	3.58586	3.44242	1.79293	3.29899	2.00808	4.23131	0.84351	5.20507	5.01991	8.42996	0.36	0.76087	1.78571	0.813559
'0053'	1.14747	1.86465	3.37071	3.01212	3.87273	4.37475	3.80101	2.36667	2.75169	4.21755	6.97953	4.40271	0.296296	0.42623	0.886792	1.27273
'0054'	2.0798	3.08384	4.1596	4.87677	4.73333	4.80505	4.87677	4.1596	6.14631	7.82304	14.9003	11.7526	0.439394	0.641791	0.852941	1.17241
'0055'	2.29495	3.51414	4.30303	4.37475	3.65758	4.30303	3.87273	2.86869	4.89133	8.934	10.0347	8.71798	0.627451	0.816667	1.11111	1.525
'0057'	1.46465	2.37374	3.23232	4.79798	4.64646	4.54545	3.83838	3.78788	15.07	13.9385	9.42262	13.6916	0.36036	0.5	1.4186	0.7125
'0058'	0.959596	2.37374	4.14141	5.05051	4.29293	3.83838	4.24242	4.09091	11.4697	12.2772	11.1251	23.6749	0.398438	0.567901	1.45833	0.978495
'0059'	1.46465	2.57576	3.73737	4.89899	5.75758	4.64646	4.69697	3.88889	2.97286	8.17793	26.2311	25.619	0.183099	0.407407	1.02151	1.6875
'0060'	1.11111	2.72727	5.55556	7.42424	3.88889	4.14141	6.0101	5.25253	4.03239	10.405	9.77237	17.3177	0.176471	0.377778	0.866667	1.33333
'0065'	2.36667	3.87273	3.80101	4.44646	6.09596	4.1596	4.44646	2.9404	8.05963	9.02144	11.3359	9.35576	0.388235	0.931034	0.854839	1.5122
'0066'	1.26263	2.92929	4.79798	5.10101	4.0404	4.89899	5.40404	3.53535	5.956	13.1464	24.1995	26.1282	0.219298	0.302521	1.12346	1.15854
'0067'	1.31313	2.22222	3.58586	4.79798	9.24242	4.49495	3.93939	3.48485	4.23298	8.57911	14.0259	9.46377	0.109091	0.637681	0.457944	1.05882
'0068'	1.46465	3.78788	4.14141	5.75758	6.26263	6.36364	3.78788	5.15152	6.92295	15.1883	7.80247	21.7307	0.152174	0.40708	1.17021	0.966667
'0073'	1.14747	2.5101	5.52222	4.30303	6.74141	4.66162	4.51818	2.65354	5.07135	6.94353	17.1582	8.06478	0.170213	0.538462	1.22222	1.62162
'0076'	1.57778	2.00808	2.72525	3.94444	8.74949	4.44646	4.30303	3.29899	8.42481	5.39023	7.89505	8.87743	0.180328	0.451613	0.633333	1.19565
'0122'	3.01212	3.87273	5.80909	5.37879	3.01212	3.01212	3.58586	3.58586	5.38509	7.75618	14.3345	12.8944	1	1.28571	1.62	1.5
'0123'	2.72525	3.65758	3.51414	4.51818	3.87273	2.86869	1.93636	2.79697	6.13088	7.94648	5.24108	8.51225	0.703704	1.275	1.81481	1.61538
'0124'	2.79697	4.1596	5.23535	4.66162	3.87273	3.37071	3.37071	2.9404	6.29546	8.32194	12.3646	9.87524	0.722222	1.23404	1.55319	1.58537
'0125'	4.08788	3.80101	4.37475	4.44646	3.37071	2.5101	3.87273	3.08384	8.92372	6.73265	9.88038	9.44834	1.21277	1.51429	1.12963	1.44186
'0126'	3.01212	4.37475	4.80505	5.73737	3.01212	4.5899	3.72929	3.58586	4.56215	10.9759	12.4058	14.6123	1	0.953125	1.28846	1.6
'0127'	4.23131	4.23131	4.80505	5.80909	4.87677	3.51414	3.44242	3.58586	12.0663	9.33004	10.9656	14.9363	0.867647	1.20408	1.39583	1.62
'0128'	2.43838	4.08788	5.16364	4.94848	2.86869	2.79697	4.37475	3.65758	4.85532	8.5534	16.2736	12.4263	0.85	1.46154	1.18033	1.35294
'0129'	3.58586	3.37071	4.37475	5.09192	3.08384	2.86869	3.08384	2.86869	6.75322	6.23889	9.64893	11.4234	1.16279	1.175	1.4186	1.775
'0130'	2.00808	2.9404	3.87273	4.73333	8.24747	3.29899	3.08384	3.37071	11.4234	5.82228	8.13678	11.4285	0.243478	0.891304	1.25581	1.40426
'0131'	5.0202	5.45051	5.80909	5.73737	4.44646	3.65758	3.65758	4.87677	13.4602	12.4881	16.1656	17.0759	1.12903	1.4902	1.58824	1.17647
'0132'	1.57778	2.5101	5.16364	4.94848	5.52222	4.94848	5.45051	4.08788	5.41081	7.17498	14.8951	12.4521	0.285714	0.507246	0.947368	1.21053
'0133'	1.36263	4.08788	3.65758	4.66162	6.6697	6.74141	5.23535	2.72525	6.46519	15.7695	12.7607	9.7878	0.204301	0.606383	0.69863	1.71053
'0134'	4.34343	3.88889	3.33333	5.90909	9.34343	9.09091	7.92929	6.41414	3.06029	5.55482	16.8496	13.7379	0.121212	0.415385	0.905405	1.22034
'0137'	3.80101	6.59798	5.37879	5.52222	5.0202	4.80505	3.87273	3.94444	11.5365	22.065	14.8386	14.9003	0.757143	1.37313	1.38889	1.4
'0138'	3.58586	4.44646	4.94848	3.87273	3.51414	3.29899	3.65758	2.86869	8.36823	10.1633	13.0744	8.09564	1.02041	1.34783	1.35294	1.35
'0139'	1.36263	1.86465	1.93636	2.65354	3.01212	3.58586	4.08788	2.22323	2.64368	3.91923	5.04563	4.17126	0.452381	0.52	0.473684	1.19355
'0140'	1.57778	2.9404	4.44646	4.37475	4.23131	5.80909	3.08384	2.9404	4.39757	10.5542	9.46891	9.11916	0.372881	0.506173	1.44186	1.4878
'0141'	2.43838	3.87273	5.09192	4.37475	3.08384	2.9404	3.37071	3.01212	5.14335	7.76132	11.5674	9.35576	0.790698	1.31707	1.51064	1.45238
'0142'	2.00808	2.9404	3.44242	4.01616	4.44646	2.9404	5.09192	3.94444	5.76056	6.55263	11.2691	10.873	0.451613	1	0.676056	1.01818
'0143'	1.93636	4.08788	4.66162	4.73333	4.80505	4.44646	5.23535	3.01212	6.16174	12.8378	16.1707	11.0222	0.402985	0.919355	0.890411	1.57143
'0144'	2.29495	3.44242	4.66162	5.37879	4.73333	4.1596	3.87273	3.44242	7.07725	9.23746	11.5417	13.0281	0.484848	0.827586	1.2037	1.5625
'0145'	1.21919	2.9404	3.80101	3.58586	3.08384	3.80101	2.65354	2.79697	2.58711	6.56292	6.78408	6.62464	0.395349	0.773585	1.43243	1.28205
'0146'	1.07576	2.5101	3.80101	3.01212	7.5303	5.0202	4.51818	2.43838	5.48796	8.60997	11.3668	5.19479	0.142857	0.5	0.84127	1.23529
'0147'	1.14747	3.29899	3.15556	4.73333	5.45051	5.30707	3.72929	3.51414	3.88837	8.898	7.33956	10.7033	0.210526	0.621622	0.846154	1.34694
'0148'	1.64949	2.36667	3.94444	3.87273	4.30303	4.51818	5.66566	3.65758	3.87294	7.05154	12.6835	9.18603	0.383333	0.52381	0.696203	1.05882
'0149'	2.00808	2.58182	3.51414	3.51414	4.5899	5.66566	4.37475	2.36667	5.90971	8.93915	8.57911	6.00229	0.4375	0.455696	0.803279	1.48485
'0150'	1.29091	3.72929	4.37475	5.45051	8.96465	3.87273	5.73737	4.08788	4.15583	8.69227	17.5954	14.6174	0.144	0.962963	0.7625	1.33333
'0151'	2.5101	2.72525	2.79697	8.60606	4.1596	7.1	4.23131	7.74545	6.20288	12.0097	6.44976	35.7052	0.603448	0.383838	0.661017	1.11111
'0153'	2.22323	3.44242	3.87273	3.51414	6.45455	4.80505	3.87273	2.43838	8.33737	9.58207	9.13459	6.1926	0.344444	0.716418	1	1.44118
'0154'	0.860606	3.80101	3.80101	6.52626	4.30303	4.66162	4.5899	4.5899	2.7877	11.6394	10.8062	19.8431	0.2	0.815385	0.828125	1.42188
'0155'	3.22727	2.9404	6.59798	8.10404	5.0202	2.72525	4.66162	6.02424	9.79294	5.77084	18.3772	28.5302	0.642857	1.07895	1.41538	1.34524
'0156'	2.43838	3.44242	3.58586	4.94848	3.80101	5.73737	5.0202	3.44242	4.95819	10.5284	10.7239	12.5704	0.641509	0.6	0.714286	1.4375
'0157'	1.93636	2.5101	3.22727	4.80505	5.95253	5.23535	5.80909	3.65758	6.65036	7.1184	11.408	12.0097	0.325301	0.479452	0.555556	1.31373
'0158'	2.58182	3.80101	4.44646	4.08788	5.0202	5.16364	5.52222	2.79697	8.05963	9.89067	13.5476	8.26022	0.514286	0.736111	0.805195	1.46154
'0159'	1.57778	3.51414	5.0202	4.66162	7.02828	5.88081	5.95253	3.65758	7.22127	12.4881	16.9473	11.9223	0.22449	0.597561	0.843373	1.27451
'0160'	2.58182	3.01212	3.08384	5.95253	3.22727	3.01212	5.30707	3.72929	5.21536	5.4931	9.73637	16.6439	0.8	1	0.581081	1.59615
'0161'	2.43838	3.22727	5.37879	5.09192	7.60202	6.95657	6.16768	5.37879	9.90095	11.768	17.5748	16.613	0.320755	0.463918	0.872093	0.946667
'0162'	3.37071	4.30303	3.72929	5.45051	6.02424	6.52626	4.73333	5.45051	12.6166	16.8239	13.3161	19.9871	0.559524	0.659341	0.787879	1
'0163'	1.50606	2.72525	3.22727	4.1596	6.95657	6.88485	4.87677	5.88081	6.59892	9.9421	8.84657	13.5322	0.216495	0.395833	0.661765	0.707317
'0164'	2.72525	2.9404	5.45051	5.0202	5.0202	5.73737	5.30707	3.37071	8.64598	10.153	17.652	11.9583	0.542857	0.5125	1.02703	1.48936
'0165'	4.51818	5.80909	5.73737	5.0202	3.15556	5.66566	6.59798	8.03232	9.71065	23.5206	22.353	28.057	1.43182	1.02532	0.869565	0.625
'0166'	4.5899	5.59394	6.95657	7.81717	5.73737	6.09596	7.02828	5.16364	12.2463	14.9312	24.5338	24.9607	0.8	0.917647	0.989796	1.51389
'0167'	2.65354	2.9404	5.73737	5.95253	7.24343	5.0202	6.31111	3.80101	12.8995	9.01115	21.3655	16.1038	0.366337	0.585714	0.909091	1.56604
'0168'	4.51818	4.44646	5.73737	6.52626	4.01616	4.94848	6.88485	8.89293	13.4447	15.6512	22.7028	36.6618	1.125	0.898551	0.833333	0.733871
'0169'	3.08384	3.65758	4.5899	5.23535	6.31111	4.1596	7.24343	4.44646	11.9017	11.1045	19.591	15.7798	0.488636	0.87931	0.633663	1.17742
'0170'	3.65758	3.72929	4.51818	5.66566	6.45455	5.45051	4.30303	6.23939	13.5167	12.4212	14.2111	21.9415	0.566667	0.684211	1.05	0.908046
'0172'	4.34343	4.34343	4.79798	3.78788	7.52525	7.22222	4.24242	2.92929	8.04935	11.4594	21.3192	7.77675	0.27451	0.398058	0.608696	1.325
'0173'	0.573737	2.15152	4.80505	6.81313	4.23131	7.31515	4.80505	4.80505	1.88247	9.85981	12.951	22.8056	0.135593	0.294118	1	1.41791
'0175'	0.788889	1.57778	2.86869	4.1596	6.09596	3.87273	3.87273	3.80101	2.03677	3.33289	6.97953	8.6254	0.129412	0.407407	0.740741	1.09434
'0176'	1.79293	2.58182	5.59394	5.09192	2.9404	2.43838	3.44242	3.58586	2.84942	4.43357	13.0641	12.1177	0.609756	1.05882	1.625	1.42
'0177'	1.14747	2.79697	3.15556	3.29899	5.0202	6.02424	3.87273	3.22727	3.71864	9.89581	7.21098	7.28299	0.228571	0.464286	0.814815	1.02222
'0178'	1.93636	2.79697	4.44646	5.0202	7.38687	5.80909	5.09192	2.79697	8.51739	9.31461	14.9569	9.07287	0.262136	0.481481	0.873239	1.79487
'0179'	1.50606	2.0798	4.5899	3.94444	4.01616	4.51818	4.01616	1.79293	3.29689	5.68855	11.9532	5.04049	0.375	0.460317	1.14286	2.2
'0180'	3.51414	4.37475	4.5899	7.96061	5.52222	5.73737	3.65758	7.74545	11.3771	15.1986	11.6137	38.0454	0.636364	0.7625	1.2549	1.02778
'0181'	2.5101	4.51818	4.44646	5.73737	5.0202	2.86869	4.08788	4.80505	8.3168	9.35062	11.6857	16.4844	0.5	1.575	1.08772	1.19403
'0182'	1.93636	3.37071	4.73333	5.52222	8.82121	6.23939	4.44646	4.37475	10.3844	11.8297	11.7886	15.7438	0.219512	0.54023	1.06452	1.2623
'0183'	3.28283	4.14141	4.59596	5.40404	13.3838	10.7576	8.18182	6.16162	7.91562	3.73407	25.7991	17.0451	0.190476	0.421053	0.569231	1.15152
'0186'	1.36263	2.22323	3.15556	3.15556	4.80505	3.58586	3.01212	2.58182	4.89133	4.92733	6.70179	5.39023	0.283582	0.62	1.04762	1.22222
'0187'	2.36667	3.37071	4.94848	5.0202	5.23535	5.59394	5.45051	3.94444	7.76132	10.7856	15.4866	12.7915	0.452055	0.602564	0.907895	1.27273
'0188'	2.0798	3.94444	4.5899	4.30303	4.01616	6.38283	5.30707	2.86869	4.71645	14.8746	13.8408	8.72827	0.517857	0.617978	0.864865	1.5
'0189'	2.29495	2.58182	5.45051	6.59798	4.44646	3.51414	5.52222	3.87273	6.3829	5.72455	17.2971	19.1693	0.516129	0.734694	0.987013	1.7037
'0190'	2.36667	2.72525	3.15556	4.01616	4.5899	4.51818	3.94444	2.79697	6.86638	8.29108	9.03687	7.71503	0.515625	0.603175	0.8	1.4359
'0191'	3.08384	4.30303	4.1596	4.23131	2.58182	3.15556	3.29899	3.65758	5.56511	8.28594	8.87743	9.5975	1.19444	1.36364	1.26087	1.15686
'0192'	1.86465	2.15152	3.44242	4.66162	4.30303	5.16364	3.72929	2.86869	4.86561	6.38804	7.91562	9.93181	0.433333	0.416667	0.923077	1.625
'0193'	2.43838	3.51414	3.37071	5.09192	7.1	5.0202	3.51414	3.65758	9.95239	10.6313	8.28594	13.2596	0.343434	0.7	0.959184	1.39216
'0194'	2.58182	4.1596	3.58586	6.95657	6.88485	7.60202	4.30303	4.66162	10.0244	18.3412	10.1736	23.5051	0.375	0.54717	0.833333	1.49231
'0195'	3.44242	2.9404	4.30303	4.08788	3.51414	2.29495	3.08384	3.58586	7.93619	4.6033	8.80028	9.42262	0.979592	1.28125	1.39535	1.14
'0197'	2.29495	2.86869	3.22727	5.30707	7.02828	4.5899	3.51414	3.80101	10.5182	9.29404	7.79732	13.6659	0.326531	0.625	0.918367	1.39623
'0198'	2.00808	2.36667	3.08384	4.01616	6.38283	4.66162	2.86869	3.37071	8.67169	7.73046	5.47253	9.04201	0.314607	0.507692	1.075	1.19149
'0199'	2.72525	3.37071	3.58586	3.58586	2.00808	2.79697	3.22727	2.36667	3.9861	6.73779	7.56587	5.56511	1.35714	1.20513	1.11111	1.51515
'0205'	2.5101	3.01212	4.30303	3.22727	4.80505	3.72929	4.30303	3.44242	6.98982	7.8899	10.5387	6.76351	0.522388	0.807692	1	0.9375
'0206'	1.07576	2.29495	2.5101	6.6697	4.23131	3.29899	3.51414	5.16364	3.08601	4.67531	5.89428	21.4838	0.254237	0.695652	0.714286	1.29167
'0207'	1.29091	2.65354	3.29899	5.37879	6.09596	5.09192	3.15556	4.23131	5.49824	8.18822	8.1985	15.2603	0.211765	0.521127	1.04545	1.27119
'0208'	1.29091	2.00808	3.72929	3.58586	4.1596	3.72929	3.37071	2.5101	2.89056	4.70617	8.52254	6.32632	0.310345	0.538462	1.10638	1.42857
'0210'	1.50606	3.72929	4.37475	4.51818	15.0606	4.44646	3.87273	2.86869	9.64893	11.2177	10.8628	8.862	0.1	0.83871	1.12963	1.575
'0211'	0.788889	0.932323	2.72525	3.94444	5.09192	3.58586	3.94444	3.37071	2.7054	2.31451	5.33366	8.40938	0.15493	0.26	0.690909	1.17021
'0212'	1.14747	2.9404	2.79697	5.0202	6.95657	3.65758	2.5101	2.72525	4.75246	6.79951	4.52101	10.3484	0.164948	0.803922	1.11429	1.84211
'0213'	1.79293	2.36667	2.65354	4.73333	5.80909	3.87273	4.5899	3.29899	6.97439	6.77894	7.66874	13.6967	0.308642	0.611111	0.578125	1.43478
'0218'	1.36263	3.65758	5.09192	4.08788	2.79697	2.29495	3.51414	3.01212	2.59739	5.956	11.9171	8.59454	0.487179	1.59375	1.44898	1.35714
'0219'	2.86869	3.58586	5.30707	6.23939	5.0202	3.72929	5.09192	4.08788	8.14707	7.45786	15.2655	15.8467	0.571429	0.961538	1.04225	1.52632
'0220'	1.72121	3.94444	4.08788	5.52222	5.95253	5.80909	3.01212	3.94444	6.95896	11.5108	8.66141	13.9333	0.289157	0.679012	1.35714	1.4
'0224'	2.86869	3.94444	4.08788	5.23535	8.96465	6.02424	5.09192	4.73333	12.7452	15.0134	13.4962	17.1377	0.32	0.654762	0.802817	1.10606
'0225'	3.22727	4.08788	4.44646	5.95253	6.38283	5.16364	4.1596	4.37475	14.3602	12.7401	11.66	17.1428	0.505618	0.791667	1.06897	1.36066
'0239'	1.64949	2.0798	3.15556	4.23131	4.08788	2.43838	2.0798	3.87273	4.413	3.48719	4.96334	10.2661	0.403509	0.852941	1.51724	1.09259
'0241'	3.08384	4.08788	4.01616	4.66162	6.59798	7.88889	5.59394	5.16364	12.4572	19.9459	16.1244	13.8459	0.467391	0.518182	0.717949	0.902778
'0242'	2.00808	1.93636	3.08384	2.29495	3.87273	2.36667	2.79697	2.00808	4.7576	3.14259	6.16174	3.04486	0.518519	0.818182	1.10256	1.14286
'0243'	1.79293	3.22727	3.29899	5.66566	4.08788	5.37879	4.80505	4.30303	4.84504	10.405	8.38366	15.7438	0.438596	0.6	0.686567	1.31667
'0247'	3.15556	3.08384	3.01212	6.09596	8.17576	5.88081	3.72929	4.66162	15.322	10.9142	7.61216	18.3	0.385965	0.52439	0.807692	1.30769
'0249'	2.0798	3.29899	4.80505	6.74141	10.7576	6.81313	9.10808	4.44646	13.6145	14.3602	25.3207	21.7101	0.193333	0.484211	0.527559	1.51613
'0257'	1.72121	3.01212	4.37475	5.30707	7.45859	6.09596	4.01616	3.44242	8.53797	10.0707	10.4667	11.6754	0.230769	0.494118	1.08929	1.54167
'0262'	2.58182	5.45051	5.16364	5.88081	8.89293	6.16768	6.09596	3.94444	15.0443	21.0569	19.3493	16.6079	0.290323	0.883721	0.847059	1.49091
'0266'	4.73333	4.94848	5.23535	4.66162	4.08788	3.44242	4.08788	3.08384	13.7328	11.5365	14.0516	9.94724	1.15789	1.4375	1.2807	1.51163
'0267'	2.17172	4.24242	4.39394	3.43434	2.77778	3.9899	2.9798	2.57576	5.00963	7.18526	12.7967	6.46519	0.320388	0.341176	0.9	1.41667
'0268'	1.86465	2.65354	3.44242	5.37879	5.95253	4.73333	5.37879	3.72929	7.50415	8.67684	11.0068	13.5219	0.313253	0.560606	0.64	1.44231
'0401'	1.43434	3.51414	3.72929	4.51818	3.58586	4.01616	4.73333	3.58586	3.47176	7.78189	12.3903	9.26318	0.4	0.875	0.787879	1.26
'0402'	2.62626	3.23232	3.18182	5.10101	7.27273	7.77778	10	5.15152	1.20354	4.04268	7.19555	16.4227	0.189655	0.264706	0.897959	1.15385
'0403'	2.92929	3.73737	3.83838	5.60606	6.21212	7.92929	7.32323	4.34343	18.8247	21.9004	25.3207	15.0546	0.3125	0.905882	0.977273	1.57143
'0406'	1.43434	3.94444	4.30303	6.81313	8.31919	4.01616	4.94848	4.44646	10.3896	11.372	10.9811	20.7689	0.172414	0.982143	0.869565	1.53226
'0407'	1.36263	4.5899	5.16364	5.30707	6.31111	6.31111	5.30707	4.30303	5.95086	17.5645	14.7614	15.2038	0.215909	0.727273	0.972973	1.23333
'0410'	1.57778	1.93636	3.37071	4.87677	3.51414	4.01616	4.66162	3.37071	3.2866	4.51072	8.01334	11.2279	0.44898	0.482143	0.723077	1.44681
'0411'	1.07576	3.65758	4.66162	5.30707	6.95657	9.46667	4.5899	4.87677	4.21241	20.9746	13.9796	17.0708	0.154639	0.386364	1.01562	1.08824
'0412'	0.860606	2.72525	5.30707	4.73333	6.6697	4.23131	5.52222	3.65758	3.50777	7.72532	16.3764	11.4542	0.129032	0.644068	0.961039	1.29412
'0425'	4.01616	3.72929	4.73333	6.59798	4.5899	4.37475	3.72929	4.44646	11.8966	10.261	12.4366	20.1105	0.875	0.852459	1.26923	1.48387
'0450'	1.21919	4.66162	5.30707	4.30303	4.30303	4.30303	4.23131	2.72525	3.70836	12.5961	12.5035	8.46596	0.283333	1.08333	1.25424	1.57895
'0451'	1.21919	3.65758	6.02424	5.80909	3.58586	4.66162	4.44646	4.23131	2.942	9.6335	18.0635	15.8158	0.34	0.784615	1.35484	1.37288
'0452'	2.86869	5.73737	5.88081	4.80505	3.22727	5.23535	3.51414	3.15556	5.45195	17.8114	13.6659	11.1456	0.888889	1.09589	1.67347	1.52273
'0453'	1.50606	2.22323	3.80101	3.51414	5.30707	4.73333	3.58586	3.44242	5.57025	6.93324	10.2456	8.67169	0.283784	0.469697	1.06	1.02083
'0454'	1.64949	3.58586	3.72929	5.37879	3.22727	3.94444	2.72525	3.44242	2.83399	8.69227	6.82523	13.2081	0.511111	0.909091	1.36842	1.5625
'0455'	1.41414	2.92929	4.84848	5.10101	2.72727	3.73737	3.88889	3.53535	2.11906	22.3942	11.7783	21.6689	0.0963855	0.446154	0.726027	1.57812
'0464'	2.5101	3.94444	4.1596	7.24343	4.87677	5.66566	2.65354	6.31111	7.92076	15.1883	8.16764	31.7345	0.514706	0.696203	1.56757	1.14773
'0465'	1.21919	4.1596	4.44646	6.95657	6.02424	6.52626	11.1879	9.96869	4.80903	13.7945	29.2554	30.0835	0.202381	0.637363	0.397436	0.697842
'0466'	1.64949	2.5101	3.29899	4.23131	4.80505	3.72929	3.29899	3.29899	5.09192	5.956	6.85609	8.88257	0.343284	0.673077	1	1.28261
'0467'	2.5101	2.79697	2.79697	5.52222	4.1596	5.80909	2.65354	3.29899	6.41376	10.2044	5.62683	12.8172	0.603448	0.481481	1.05405	1.67391
'0477'	1.21919	2.86869	3.37071	4.44646	8.53434	3.37071	5.59394	3.72929	4.19183	6.62464	10.5387	11.0891	0.142857	0.851064	0.602564	1.19231
'0480'	2.22323	3.08384	6.6697	6.95657	4.37475	8.03232	6.6697	5.09192	6.14116	15.0443	27.5118	22.2604	0.508197	0.383929	1	1.3662
'0482'	1.00404	1.57778	3.01212	3.01212	2.15152	2.65354	2.5101	2.29495	1.42985	2.91628	4.93248	4.94791	0.466667	0.594595	1.2	1.3125
'0483'	1.14747	2.65354	2.79697	5.23535	6.16768	5.23535	4.23131	3.94444	5.25651	8.21908	7.73046	13.3007	0.186047	0.506849	0.661017	1.32727
'0601'	0.860606	3.37071	3.22727	2.79697	5.37879	6.81313	4.23131	3.29899	2.59225	14.4477	9.16545	6.21317	0.16	0.494737	0.762712	0.847826
'0602'	1.79293	3.01212	2.86869	3.72929	4.37475	5.59394	2.36667	3.29899	4.55701	12.7709	4.413	8.45053	0.409836	0.538462	1.21212	1.13043
'0603'	1.43434	3.08384	3.87273	4.08788	4.30303	4.66162	3.37071	3.15556	3.46148	8.91343	7.9722	7.68417	0.333333	0.661538	1.14894	1.29545
'0604'	2.65354	3.80101	4.1596	5.59394	7.38687	3.29899	4.44646	3.80101	12.0869	7.51958	10.6776	13.9745	0.359223	1.15217	0.935484	1.4717
'0605'	1.11111	3.53535	3.93939	5.9596	5.15152	4.94949	4.79798	4.24242	4.21241	19.2721	7.99791	10.873	0.16129	0.34127	1.06	1.08772
'0606'	1.31313	3.88889	4.14141	5.05051	4.09091	4.44444	4.79798	4.14141	0.84351	5.20507	5.01991	8.42996	0.36	0.76087	1.78571	0.813559
'0607'	2.65354	3.01212	3.94444	4.44646	5.88081	7.38687	6.45455	4.80505	9.41748	15.0392	18.8092	12.3183	0.45122	0.407767	0.611111	0.925373
'0608'	1.86465	2.36667	4.30303	6.02424	3.51414	6.23939	5.0202	3.72929	4.98391	9.30947	12.7195	17.1685	0.530612	0.37931	0.857143	1.61538
'0609'	1.61616	3.88889	4.74747	5.90909	4.29293	8.58586	6.51515	4.49495	2.75169	4.21755	6.97953	4.40271	0.296296	0.42623	0.886792	1.27273
'0610'	2.79697	4.51818	4.66162	4.51818	6.45455	4.08788	4.37475	5.59394	8.87228	11.4285	12.4726	14.53	0.433333	1.10526	1.06557	0.807692
'0611'	2.72525	3.22727	2.5101	3.65758	3.87273	4.37475	8.24747	7.1	7.16469	10.0501	12.8738	16.3301	0.703704	0.737705	0.304348	0.515152
'0613'	3.22727	3.72929	4.94848	5.0202	3.15556	4.1596	3.37071	3.94444	6.10516	10.1427	12.1949	14.3911	1.02273	0.896552	1.46809	1.27273
'0614'	3.94444	5.30707	5.80909	4.87677	5.37879	3.94444	8.39091	5.0202	10.9656	14.3242	25.5779	16.5925	0.733333	1.34545	0.692308	0.971429
'0615'	2.58182	1.64949	2.29495	6.52626	3.72929	4.80505	3.01212	4.37475	6.58863	5.07135	4.40785	18.3155	0.692308	0.343284	0.761905	1.4918
'0616'	2.43838	3.37071	4.08788	3.51414	7.60202	6.81313	5.37879	5.80909	11.1199	12.7658	14.2625	12.8635	0.320755	0.494737	0.76	0.604938
'0617'	5.16364	3.80101	4.5899	6.02424	5.95253	4.5899	5.45051	4.66162	15.0186	10.6313	15.5175	19.4264	0.86747	0.828125	0.842105	1.29231
'0618'	2.72525	3.80101	5.80909	5.88081	8.60606	5.73737	5.52222	5.0202	12.7607	12.3749	20.3831	18.6241	0.316667	0.6625	1.05195	1.17143
'0620'	2.22323	3.15556	4.80505	4.87677	5.37879	4.80505	6.45455	5.45051	6.76351	7.97734	17.4205	15.8981	0.413333	0.656716	0.744444	0.894737
'0621'	2.5101	4.51818	4.44646	3.72929	4.37475	8.03232	4.37475	3.01212	6.83037	22.065	11.9634	8.05963	0.57377	0.5625	1.01639	1.2381
'0622'	2.22323	3.87273	5.0202	5.59394	4.44646	7.60202	5.52222	4.01616	5.91486	18.1457	15.6461	14.6328	0.5	0.509434	0.909091	1.39286
'0623'	3.65758	3.51414	4.1596	6.23939	4.37475	9.39495	4.80505	4.44646	10.297	18.5984	11.6651	18.5829	0.836066	0.374046	0.865672	1.40323
'0624'	1.07576	4.1596	3.94444	3.72929	8.96465	3.58586	4.66162	7.96061	5.41595	9.46891	10.3433	17.0245	0.12	1.16	0.846154	0.468468
'0626'	1.29091	3.87273	3.22727	3.08384	6.6697	2.86869	3.01212	5.59394	4.95305	7.62245	5.77599	9.68493	0.193548	1.35	1.07143	0.551282
'0627'	1.50606	2.43838	4.44646	4.5899	8.17576	4.08788	3.44242	5.23535	7.58645	5.26165	9.70551	13.9488	0.184211	0.596491	1.29167	0.876712
'0628'	2.72525	1.57778	3.22727	6.59798	2.0798	6.59798	7.1	5.73737	3.95524	7.26756	14.2779	25.0173	1.31034	0.23913	0.454545	1.15
'0630'	4.08788	4.1596	4.01616	3.72929	11.403	9.32323	5.88081	5.73737	28.9931	24.3898	14.9466	11.1508	0.358491	0.446154	0.682927	0.65
'0631'	2.29495	3.44242	4.01616	4.1596	5.16364	6.31111	4.80505	3.44242	7.86933	13.5682	11.48	8.90829	0.444444	0.545455	0.835821	1.20833
'0632'	2.5101	2.72525	3.29899	5.66566	6.88485	5.66566	4.23131	5.73737	10.0193	9.67979	8.48653	17.1016	0.364583	0.481013	0.779661	0.9875
'0633'	1.16162	3.23232	3.53535	6.66667	5.20202	6.26263	4.14141	4.39394	6.14631	7.82304	14.9003	11.7526	0.439394	0.641791	0.852941	1.17241
'0634'	1.71717	2.52525	4.44444	5.50505	6.06061	5.35354	5.70707	3.78788	4.89133	8.934	10.0347	8.71798	0.627451	0.816667	1.11111	1.525
'0635'	1.31313	4.14141	4.79798	6.36364	3.63636	4.29293	4.84848	5.80808	8.05963	9.02144	11.3359	9.35576	0.388235	0.931034	0.854839	1.5122
'0636'	1.07576	2.72525	4.01616	4.73333	6.95657	3.87273	4.51818	5.88081	4.76274	6.37261	10.6004	16.2479	0.154639	0.703704	0.888889	0.804878
'0637'	0.909091	4.09091	2.82828	3.83838	4.84848	5.35354	4.69697	3.78788	5.07135	6.94353	17.1582	8.06478	0.170213	0.538462	1.22222	1.62162
'0638'	1.46465	2.82828	5	4.14141	6.91919	4.59596	6.61616	3.53535	8.42481	5.39023	7.89505	8.87743	0.180328	0.451613	0.633333	1.19565
'0640'	0.788889	2.43838	3.01212	5.37879	6.16768	3.22727	6.81313	5.95253	3.18888	3.96038	13.3316	17.5234	0.127907	0.755556	0.442105	0.903614
'0641'	1.64949	2.36667	3.65758	4.44646	9.89697	4.37475	3.15556	2.86869	5.42109	6.43433	7.78189	8.67684	0.166667	0.540984	1.15909	1.55
'0642'	2.9404	4.30303	3.94444	6.74141	5.30707	6.45455	3.44242	5.88081	9.43291	14.3705	9.33519	23.8652	0.554054	0.666667	1.14583	1.14634
'0643'	1.00404	2.15152	3.08384	4.94848	7.24343	4.94848	3.22727	4.1596	4.0221	7.95162	5.73998	12.8275	0.138614	0.434783	0.955556	1.18966
'0644'	1.57778	2.43838	3.29899	3.72929	4.5899	5.0202	4.66162	3.29899	4.78332	7.07725	8.73856	7.50929	0.34375	0.485714	0.707692	1.13043
'0645'	2.37374	4.79798	3.78788	5.85859	4.74747	5	4.24242	4.44444	5.38509	7.75618	14.3345	12.8944	1	1.28571	1.62	1.5
'0646'	3.58586	4.73333	4.44646	4.73333	3.01212	3.44242	4.01616	3.87273	7.43214	10.0553	11.3154	10.621	1.19048	1.375	1.10714	1.22222
'0647'	2.58182	3.80101	4.01616	5.52222	3.22727	4.30303	3.44242	3.94444	5.05077	9.75694	9.65407	14.458	0.8	0.883333	1.16667	1.4
'0648'	2.0798	3.15556	3.29899	4.01616	5.80909	4.80505	4.23131	4.01616	7.01039	9.57692	8.75913	9.74151	0.358025	0.656716	0.779661	1
'0649'	2.79697	3.51414	5.45051	5.73737	8.46263	6.74141	3.72929	5.09192	13.383	12.5086	12.879	20.4037	0.330508	0.521277	1.46154	1.12676
'0651'	3.58586	4.30303	3.80101	5.09192	5.88081	3.65758	4.23131	7.60202	12.1075	9.2066	9.02658	27.1158	0.609756	1.17647	0.898305	0.669811
'0652'	2.0798	4.08788	3.65758	5.09192	5.73737	6.23939	4.30303	4.08788	7.34985	14.71	10.4616	14.5557	0.3625	0.655172	0.85	1.24561
'0653'	1.93636	2.36667	3.22727	4.51818	4.44646	5.88081	4.23131	3.15556	5.09192	8.83628	8.97515	9.83923	0.435484	0.402439	0.762712	1.43182
'0654'	2.00808	2.9404	3.87273	5.66566	7.45859	6.95657	7.74545	4.1596	10.4307	13.2699	17.724	15.1729	0.269231	0.42268	0.5	1.36207
'0655'	2.00808	2.86869	4.01616	5.0202	4.87677	5.0202	7.31515	4.44646	5.29251	8.17793	14.7511	14.1957	0.411765	0.571429	0.54902	1.12903
'0657'	3.01212	3.72929	6.09596	6.45455	5.45051	2.86869	5.45051	9.32323	10.5233	6.58349	21.8953	31.4567	0.552632	1.3	1.11842	0.692308
'0659'	1.79293	3.51414	4.37475	5.88081	8.96465	6.45455	5.16364	4.73333	11.0171	14.0876	11.3668	15.8724	0.2	0.544444	0.847222	1.24242
'0664'	2.58182	3.58586	4.87677	5.37879	7.38687	5.16364	6.31111	4.80505	12.2669	11.5571	21.5301	15.8415	0.349515	0.694444	0.772727	1.1194
'0665'	1.50606	2.22323	4.51818	5.30707	2.86869	3.44242	4.51818	4.01616	2.79284	5.48281	12.0303	13.3059	0.525	0.645833	1	1.32143
'0667'	2.15152	3.44242	4.87677	4.66162	3.01212	4.01616	4.87677	2.9404	4.22784	9.05744	17.0554	9.7518	0.714286	0.857143	1	1.58537
'0671'	2.65354	3.29899	5.37879	6.52626	6.16768	2.36667	3.51414	5.0202	8.94943	5.24622	12.3029	19.6836	0.430233	1.39394	1.53061	1.3
'0673'	2.5101	5.23535	5.59394	6.23939	3.72929	4.37475	3.65758	3.58586	5.55482	13.6093	13.8305	15.3015	0.673077	1.19672	1.52941	1.74
'0674'	2.29495	2.36667	4.51818	4.5899	9.32323	3.58586	3.22727	3.80101	13.6093	5.12792	10.1941	11.2382	0.246154	0.66	1.4	1.20755
'0678'	1.79293	2.86869	4.30303	5.37879	4.01616	4.30303	2.9404	4.23131	4.10954	8.18822	8.30137	14.5043	0.446429	0.666667	1.46341	1.27119
'0679'	3.51414	3.08384	4.66162	5.66566	3.72929	3.44242	3.51414	5.23535	7.33442	6.43948	11.0788	19.1384	0.942308	0.895833	1.32653	1.08219
'0680'	3.08384	3.15556	5.09192	5.45051	6.16768	4.01616	3.65758	4.30303	12.5241	6.80466	10.333	14.4168	0.5	0.785714	1.39216	1.26667
'0681'	3.72929	3.51414	3.94444	5.0202	9.6101	2.72525	3.44242	6.23939	22.3016	6.35718	8.38881	14.8849	0.38806	1.28947	1.14583	0.804598
'0901'	2.65354	3.15556	4.51818	5.23535	5.23535	4.01616	2.36667	3.22727	8.20365	7.61731	7.73046	13.4602	0.506849	0.785714	1.90909	1.62222
'0902'	1.79293	4.51818	3.65758	4.37475	5.37879	3.87273	5.0202	9.32323	6.05373	11.7526	10.5747	24.899	0.333333	1.16667	0.728571	0.469231
'0903'	2.5101	4.08788	5.37879	4.23131	6.09596	2.79697	4.73333	5.30707	10.8422	8.17793	16.9062	13.4396	0.411765	1.46154	1.13636	0.797297
'0916'	1.79293	2.86869	2.65354	5.23535	6.59798	5.16364	4.51818	2.86869	7.75103	9.63864	7.20069	10.3073	0.271739	0.555556	0.587302	1.825
'0940'	1.50606	2.65354	3.44242	4.66162	4.94848	8.24747	3.65758	2.65354	4.59816	13.6145	6.01772	9.07287	0.304348	0.321739	0.941176	1.75676
'0943'	1.79293	1.79293	4.73333	6.23939	6.88485	6.45455	5.16364	5.0202	4.73703	7.38585	11.9171	19.555	0.260417	0.277778	0.916667	1.24286
'0975'	3.15556	3.80101	4.30303	4.66162	6.95657	5.66566	3.15556	3.65758	12.7967	11.7628	8.88771	10.9656	0.453608	0.670886	1.36364	1.27451
'0976'	1.50606	2.36667	3.44242	4.30303	5.73737	4.94848	3.51414	2.9404	5.06106	6.61949	6.55263	8.07506	0.2625	0.478261	0.979592	1.46341
'0978'	1.86465	3.58586	6.02424	7.1	6.88485	7.17172	8.67778	7.31515	7.30356	13.0384	28.1084	30.2121	0.270833	0.5	0.694215	0.970588
'0979'	1.43434	4.1596	4.01616	4.94848	5.88081	5.66566	3.80101	4.30303	5.32851	11.3874	9.1706	10.9965	0.243902	0.734177	1.0566	1.15
'0980'	1.86465	3.94444	4.66162	5.37879	6.59798	5.52222	2.43838	3.80101	8.23965	11.5211	7.63274	12.1126	0.282609	0.714286	1.91176	1.41509
'0981'	1.57778	3.01212	3.29899	6.45455	7.67374	7.67374	5.09192	4.51818	9.07287	14.8283	10.7187	20.5786	0.205607	0.392523	0.647887	1.42857
'0982'	1.57778	5.37879	5.52222	5.59394	7.45859	8.46263	4.87677	4.87677	8.38366	28.9571	16.7776	19.1384	0.211538	0.635593	1.13235	1.14706
'0983'	1.07576	3.80101	4.23131	6.16768	4.37475	4.37475	4.5899	4.23131	3.29689	12.0714	11.9532	17.9503	0.245902	0.868852	0.921875	1.45763
'0984'	3.29899	4.5899	6.16768	6.38283	4.80505	3.94444	7.02828	4.08788	10.0193	13.3779	25.0276	19.0458	0.686567	1.16364	0.877551	1.5614
'0986'	2.5101	5.88081	5.23535	7.67374	5.30707	3.94444	6.23939	5.16364	7.99791	17.4617	20.5837	26.4883	0.472973	1.49091	0.83908	1.48611
'0987'	1.36263	3.94444	3.44242	3.58586	4.66162	7.17172	2.86869	2.43838	4.04782	14.8591	6.04858	5.55482	0.292308	0.55	1.2	1.47059
'0988'	1.64949	2.79697	4.30303	5.88081	4.08788	4.51818	5.30707	4.80505	4.81932	9.04716	12.3029	17.5697	0.403509	0.619048	0.810811	1.22388
'0993'	2.5101	2.86869	3.22727	5.45051	4.30303	3.72929	4.87677	5.23535	7.45272	6.3829	11.6497	18.2949	0.583333	0.769231	0.661765	1.0411
'0994'	2.22323	3.15556	4.23131	5.66566	4.01616	2.86869	3.58586	3.87273	5.7657	5.66797	10.5233	16.1141	0.553571	1.1	1.18	1.46296
'0995'	1.64949	3.44242	3.44242	4.66162	5.66566	2.5101	2.58182	3.80101	6.02287	5.94572	6.30575	12.1177	0.291139	1.37143	1.33333	1.22642
'0996'	2.5101	3.72929	4.44646	5.59394	3.08384	4.44646	3.29899	3.72929	4.74217	10.6622	9.61293	14.4837	0.813953	0.83871	1.34783	1.5
'0997'	3.22727	4.44646	4.44646	4.87677	11.9768	3.51414	4.66162	3.80101	24.3641	9.33004	12.1023	12.1692	0.269461	1.26531	0.953846	1.28302
'0998'	2.9404	4.80505	6.09596	8.60606	6.02424	8.39091	4.01616	6.45455	10.4822	24.7395	18.0275	40.2622	0.488095	0.57265	1.51786	1.33333
'0999'	2.22323	2.58182	4.44646	5.59394	7.38687	6.02424	6.59798	5.66566	10.4822	7.80247	15.6769	18.5521	0.300971	0.428571	0.673913	0.987342
'1000'	3.44242	2.79697	4.1596	5.59394	6.23939	6.88485	7.81717	3.15556	11.4645	13.7122	16.9319	12.987	0.551724	0.40625	0.53211	1.77273
'1001'	3.9899	7.22222	6.71717	8.13131	2.62626	4.94949	4.59596	5.70707	6.13088	7.94648	5.24108	8.51225	0.703704	1.275	1.81481	1.61538
'1005'	1.93636	3.08384	3.72929	5.0202	4.23131	4.73333	4.66162	2.86869	5.08163	8.65112	11.444	10.2507	0.457627	0.651515	0.8	1.75
'1007'	2.79697	3.80101	3.94444	9.10808	8.60606	4.87677	6.45455	7.24343	15.142	11.0582	14.7357	42.8287	0.325	0.779412	0.611111	1.25743
'1008'	0.860606	1.93636	4.01616	4.01616	4.23131	4.08788	2.79697	5.37879	1.94419	4.7576	8.56368	12.7607	0.20339	0.473684	1.4359	0.746667
'1009'	1.29091	3.22727	3.72929	5.59394	3.72929	2.58182	4.44646	3.72929	3.12202	5.29251	11.2897	14.2059	0.346154	1.25	0.83871	1.5
'1010'	0.788889	2.22323	4.66162	6.02424	6.09596	5.95253	5.16364	4.44646	3.02943	7.01553	15.7078	19.2721	0.129412	0.373494	0.902778	1.35484
'1011'	1.16162	3.88889	4.44444	5.05051	5.65657	6.26263	5.25253	4.74747	6.29546	8.32194	12.3646	9.87524	0.722222	1.23404	1.55319	1.58537
'1012'	1.50606	2.58182	4.5899	5.0202	4.37475	5.30707	5.23535	3.58586	4.32556	9.58207	12.7555	12.8275	0.344262	0.486486	0.876712	1.4
'1013'	1.50606	5.0202	4.94848	5.09192	4.44646	4.73333	3.80101	3.58586	3.63635	13.3727	12.1229	11.8709	0.33871	1.06061	1.30189	1.42
'1014'	2.58182	4.51818	4.80505	4.66162	5.30707	4.30303	3.65758	6.38283	8.28594	11.3925	10.8833	16.5513	0.486486	1.05	1.31373	0.730337
'1015'	2.36667	4.44646	4.08788	6.02424	5.59394	3.08384	4.08788	6.23939	7.59673	8.72313	11.8246	21.1083	0.423077	1.44186	1	0.965517
'1019'	1.72121	3.08384	4.30303	3.44242	6.6697	4.66162	3.72929	3.80101	7.32928	8.08535	10.6879	8.03906	0.258065	0.661538	1.15385	0.90566
'1020'	0.932323	2.58182	3.37071	4.01616	4.01616	5.09192	3.01212	3.44242	2.24765	8.56883	6.61435	10.0347	0.232143	0.507042	1.11905	1.16667
'1021'	1.72121	5.45051	5.09192	5.37879	6.6697	6.95657	5.09192	4.51818	7.16983	23.572	16.7365	14.9723	0.258065	0.783505	1	1.19048
'1022'	2.00808	3.15556	3.08384	6.74141	5.80909	5.23535	2.79697	6.45455	7.09268	9.5975	5.72455	27.8718	0.345679	0.60274	1.10256	1.04444
'1023'	2.65354	4.23131	6.31111	5.52222	5.52222	8.24747	4.94848	5.30707	9.84438	18.6704	16.649	16.4639	0.480519	0.513043	1.27536	1.04054
'1024'	5	5.20202	5.65657	5.65657	6.16162	5.40404	5.45455	5.65657	8.92372	6.73265	9.88038	9.44834	1.21277	1.51429	1.12963	1.44186
'1025'	1.29091	2.79697	2.86869	3.08384	5.95253	8.24747	3.15556	4.44646	4.38214	13.2441	5.79656	8.29623	0.216867	0.33913	0.909091	0.693548
'1026'	2.00808	3.44242	4.5899	5.23535	4.5899	6.6697	4.80505	3.80101	6.16174	11.9789	12.2155	13.1773	0.4375	0.516129	0.955224	1.37736
'1027'	1.79293	2.86869	3.15556	4.5899	4.08788	5.0202	4.08788	3.58586	3.80094	8.99572	7.06182	10.8679	0.438596	0.571429	0.77193	1.28
'1028'	2.86869	3.65758	5.80909	5.88081	5.59394	2.15152	5.23535	4.5899	9.76208	5.81199	18.3	17.1479	0.512821	1.7	1.10959	1.28125
'1029'	2.79697	3.29899	3.37071	5.23535	6.16768	4.80505	2.79697	4.94848	9.78266	12.02	6.41376	15.3323	0.453488	0.686567	1.20513	1.05797
'1034'	2.00808	4.23131	6.09596	5.88081	4.94848	7.02828	5.95253	4.44646	6.24917	18.5366	26.3751	17.3897	0.405797	0.602041	1.0241	1.32258
'1035'	4.37475	3.72929	5.30707	5.59394	9.03636	8.53434	5.0202	6.02424	19.6065	20.81	15.322	19.4985	0.484127	0.436975	1.05714	0.928571
'1036'	1.50606	2.9404	3.94444	5.0202	4.87677	4.87677	6.74141	3.44242	4.65988	7.55044	17.5337	9.84952	0.308824	0.602941	0.585106	1.45833
'1037'	2.0798	3.72929	6.59798	5.0202	5.16364	5.37879	4.87677	4.44646	6.66064	11.48	20.6248	14.5145	0.402778	0.693333	1.35294	1.12903
'1038'	3.22727	4.23131	6.59798	4.5899	8.46263	4.80505	8.03232	3.58586	16.9576	12.8687	34.2084	12.0766	0.381356	0.880597	0.821429	1.28
'1039'	2.86869	3.87273	4.23131	4.80505	7.17172	5.52222	3.87273	3.37071	11.1971	14.2368	10.0295	10.7136	0.4	0.701299	1.09259	1.42553
'1040'	3.80101	3.72929	4.94848	5.45051	5.45051	5.37879	4.73333	3.65758	12.5498	11.1354	14.0876	14.0362	0.697368	0.693333	1.04545	1.4902
'1041'	1.50606	2.5101	3.08384	5.45051	5.16364	3.80101	5.66566	3.94444	5.08163	6.14631	10.4822	13.8356	0.291667	0.660377	0.544304	1.38182
'1042'	2.9404	5.88081	5.52222	5.59394	2.22323	5.0202	4.5899	3.22727	4.76274	17.0296	17.0656	13.2801	1.32258	1.17143	1.20312	1.73333
'1044'	2.22323	2.43838	5.09192	5.37879	3.01212	4.08788	3.08384	4.23131	3.42547	6.13088	11.1765	14.8694	0.738095	0.596491	1.65116	1.27119
'1045'	1.14747	3.37071	3.87273	6.02424	10.9727	4.51818	4.44646	4.73333	9.06773	8.66655	11.1251	18.7732	0.104575	0.746032	0.870968	1.27273
'1046'	3.37071	3.37071	3.51414	3.29899	12.5505	4.44646	5.59394	4.73333	25.7425	7.38585	11.3771	11.0891	0.268571	0.758065	0.628205	0.69697
'1047'	2.15152	3.51414	4.94848	5.59394	6.38283	5.16364	7.24343	5.37879	8.3528	10.1067	21.921	17.9812	0.337079	0.680556	0.683168	1.04
'1048'	1.72121	2.79697	3.44242	4.87677	6.95657	4.44646	6.81313	4.1596	6.88695	7.27784	13.347	12.2978	0.247423	0.629032	0.505263	1.17241
'1049'	1.14747	2.79697	3.08384	4.87677	7.38687	5.95253	3.87273	3.29899	4.76274	9.02144	7.45272	10.9399	0.15534	0.46988	0.796296	1.47826
'1066'	1.61616	4.0404	3.83838	4.19192	6.81818	6.46465	3.9899	2.82828	4.56215	10.9759	12.4058	14.6123	1	0.953125	1.28846	1.6
'1067'	1.07576	3.44242	4.73333	5.45051	6.95657	7.74545	5.37879	4.5899	4.53129	17.58	15.2912	16.3199	0.154639	0.444444	0.88	1.1875
'1068'	1.26263	4.14141	3.38384	4.34343	5.75758	6.66667	4.39394	3.83838	12.0663	9.33004	10.9656	14.9363	0.867647	1.20408	1.39583	1.62
'1069'	0.645455	2.86869	3.01212	5.0202	6.38283	4.73333	6.88485	4.73333	2.4791	8.90314	11.2279	12.8635	0.101124	0.606061	0.4375	1.06061
'1071'	1.86465	2.43838	3.72929	3.94444	7.17172	7.5303	5.0202	5.88081	8.83114	10.9193	12.7092	16.1861	0.26	0.32381	0.742857	0.670732
'1072'	1.50606	3.80101	4.66162	5.09192	7.96061	7.45859	3.51414	6.45455	6.50634	17.2508	12.2618	20.0385	0.189189	0.509615	1.32653	0.788889
'1073'	0.788889	1.93636	3.51414	4.08788	4.51818	6.02424	4.44646	6.02424	2.37623	7.56587	9.69522	14.9672	0.174603	0.321429	0.790323	0.678571
'1074'	1.43434	2.5101	2.29495	3.08384	6.52626	6.02424	3.94444	3.08384	6.24403	8.90314	6.06916	6.21831	0.21978	0.416667	0.581818	1
'1075'	2.00808	2.72525	3.44242	3.80101	4.87677	4.73333	3.37071	2.43838	6.21831	7.84361	8.83628	6.83552	0.411765	0.575758	1.02128	1.55882
'1076'	1.86465	3.01212	4.01616	4.30303	5.73737	6.02424	5.37879	4.01616	6.64521	10.729	13.6042	12.2566	0.325	0.5	0.746667	1.07143
'1077'	1.50606	2.79697	5.88081	5.66566	5.45051	4.80505	5.73737	3.72929	5.12792	9.23232	22.0393	15.9187	0.276316	0.58209	1.025	1.51923
'1078'	1.07576	2.9404	4.37475	7.81717	5.73737	6.38283	4.87677	3.29899	4.31013	10.7239	15.6101	19.8533	0.1875	0.460674	0.897059	2.36957
'1079'	1.43434	1.57778	2.86869	6.45455	2.86869	2.79697	4.73333	4.1596	2.53567	3.29175	8.02363	20.4294	0.5	0.564103	0.606061	1.55172
'1080'	1.72121	2.0798	5.30707	3.87273	4.94848	6.74141	6.23939	3.01212	5.47253	9.93696	21.9415	8.22422	0.347826	0.308511	0.850575	1.28571
'1081'	0.860606	1.50606	3.08384	3.51414	5.23535	3.15556	3.44242	2.79697	2.80827	2.88542	6.42405	6.75322	0.164384	0.477273	0.895833	1.25641
'1082'	1.64949	2.22323	4.5899	5.66566	13.698	7.81717	7.24343	4.30303	10.6004	10.7908	18.4286	15.7849	0.120419	0.284404	0.633663	1.31667
'1083'	1.36263	2.72525	4.08788	6.88485	7.38687	6.52626	3.94444	4.01616	4.23812	10.5953	10.1581	20.4963	0.184466	0.417582	1.03636	1.71429
'1084'	2.22323	3.22727	2.86869	5.73737	6.38283	6.81313	3.72929	4.5899	8.44024	12.4829	7.43214	16.4844	0.348315	0.473684	0.769231	1.25
'1085'	1.79293	5.0202	4.01616	3.65758	6.88485	9.53838	6.38283	4.66162	7.63274	28.8182	13.4756	11.4697	0.260417	0.526316	0.629213	0.784615
'1086'	1.43434	4.30303	5.30707	5.16364	5.59394	5.37879	6.09596	4.66162	5.17936	16.0113	22.137	15.0752	0.25641	0.8	0.870588	1.10769
'1087'	3.13131	4.24242	6.16162	5.50505	5	5.45455	4.09091	3.63636	4.85532	8.5534	16.2736	12.4263	0.85	1.46154	1.18033	1.35294
'1088'	3.58586	4.01616	4.66162	5.09192	4.87677	5.30707	4.08788	3.51414	10.7753	12.8378	11.4697	11.7731	0.735294	0.756757	1.14035	1.44898
'1089'	1.14747	1.36263	3.01212	4.94848	4.23131	1.86465	4.30303	2.79697	2.978	1.37842	6.83552	9.15517	0.271186	0.730769	0.7	1.76923
'1090'	1.00404	3.01212	4.1596	4.87677	10.2556	5.88081	4.1596	3.22727	5.24108	10.2096	10.3793	10.8525	0.0979021	0.512195	1	1.51111
'1091'	0.430303	2.22323	3.87273	3.44242	2.65354	5.52222	4.87677	3.15556	0.946377	8.40424	11.2125	7.45786	0.162162	0.402597	0.794118	1.09091
'1092'	1.36263	3.01212	4.1596	4.44646	7.45859	6.23939	4.66162	3.44242	6.72751	11.2279	11.1919	10.7702	0.182692	0.482759	0.892308	1.29167
'1093'	1.36364	3.33333	3.33333	5.25253	4.44444	5.85859	3.93939	4.0404	6.75322	6.23889	9.64893	11.4234	1.16279	1.175	1.4186	1.775
'1094'	1.07576	1.86465	5.23535	7.38687	5.37879	4.66162	3.87273	7.24343	3.97581	5.49824	13.0693	31.2922	0.2	0.4	1.35185	1.0198
'1095'	1.11111	2.27273	4.14141	5.55556	5.65657	5.50505	5.10101	4.64646	11.4234	5.82228	8.13678	11.4285	0.243478	0.891304	1.25581	1.40426
'1096'	0.717172	2.65354	3.01212	4.87677	6.02424	5.52222	5.16364	3.94444	2.40709	8.49168	9.99868	13.7379	0.119048	0.480519	0.583333	1.23636
'1097'	0.788889	2.86869	3.29899	5.80909	4.94848	7.74545	2.79697	5.16364	1.6253	12.0354	6.18745	17.6108	0.15942	0.37037	1.17949	1.125
'1098'	3.58586	4.87677	5.16364	5.30707	3.22727	4.1596	7.5303	4.5899	8.85685	13.4242	22.7182	14.6226	1.11111	1.17241	0.685714	1.15625
'1099'	1.86465	3.15556	3.94444	3.44242	4.80505	5.16364	6.02424	5.37879	4.93248	10.441	14.3397	12.7401	0.38806	0.611111	0.654762	0.64
'1104'	1.86465	2.36667	3.87273	3.44242	8.24747	5.09192	3.22727	3.29899	7.94648	7.5813	8.26537	6.29032	0.226087	0.464789	1.2	1.04348
'1106'	1.29091	2.79697	3.94444	3.44242	7.74545	5.30707	5.52222	2.65354	7.18526	8.99058	12.6784	6.18745	0.166667	0.527027	0.714286	1.2973
'1107'	1.07576	3.22727	3.87273	4.80505	7.45859	5.30707	5.0202	3.94444	6.01772	9.93696	12.2257	12.308	0.144231	0.608108	0.771429	1.21818
'1108'	1.57778	3.58586	4.1596	3.80101	6.16768	6.6697	4.66162	3.37071	6.74294	13.5887	13.0795	8.49168	0.255814	0.537634	0.892308	1.12766
'1109'	1.41414	2.9798	3.9899	5.25253	4.39394	6.26263	5.65657	3.9899	13.4602	12.4881	16.1656	17.0759	1.12903	1.4902	1.58824	1.17647
'1110'	1.29091	3.01212	3.65758	5.16364	5.45051	4.5899	4.66162	4.30303	4.9119	8.38366	12.0354	14.5505	0.236842	0.65625	0.784615	1.2
'1111'	2.5101	3.29899	5.0202	5.30707	3.87273	3.87273	4.51818	3.65758	5.57025	7.25213	14.3242	14.0979	0.648148	0.851852	1.11111	1.45098
'1112'	2.65354	3.65758	4.08788	4.37475	6.38283	6.6697	3.44242	3.44242	11.1302	14.7511	7.90533	10.045	0.41573	0.548387	1.1875	1.27083
'1113'	1.79293	3.29899	4.01616	3.72929	6.38283	5.30707	3.72929	3.87273	7.51958	10.009	9.38662	8.68198	0.280899	0.621622	1.07692	0.962963
'1114'	1.86465	3.15556	3.37071	3.80101	10.3273	4.1596	2.86869	5.45051	14.2317	7.33442	6.13088	14.6277	0.180556	0.758621	1.175	0.697368
'1115'	2.5101	2.9404	4.5899	5.88081	7.38687	3.94444	3.65758	8.74949	10.1838	8.20365	11.4234	26.2465	0.339806	0.745455	1.2549	0.672131
'1117'	3.65758	3.87273	3.87273	5.37879	7.60202	3.58586	4.1596	3.29899	16.0524	10.369	10.9656	12.5549	0.481132	1.08	0.931034	1.63043
'1120'	3.08384	3.58586	3.51414	4.80505	8.82121	10.1121	6.45455	5.52222	16.7365	19.8173	10.585	14.7357	0.349593	0.35461	0.544444	0.87013
'1122'	1.00404	1.93636	2.0798	4.1596	9.39495	1.21919	3.65758	4.44646	7.09268	1.84132	4.47472	11.5263	0.10687	1.58824	0.568627	0.935484
'1123'	1.07576	2.15152	4.5899	5.45051	6.02424	6.59798	5.0202	4.08788	4.22269	7.94648	13.0847	13.8768	0.178571	0.326087	0.914286	1.33333
'1125'	1.07576	3.44242	4.37475	4.80505	3.87273	6.31111	5.80909	3.58586	2.57168	12.5806	17.1942	12.0406	0.277778	0.545455	0.753086	1.34
'1125'	1.07576	3.44242	4.37475	4.80505	3.87273	6.31111	5.80909	3.58586	2.57168	12.5806	17.1942	12.0406	0.277778	0.545455	0.753086	1.34
'1126'	1.07576	2.79697	4.44646	6.45455	4.51818	5.73737	5.23535	4.66162	2.59739	9.30947	12.8841	19.4624	0.238095	0.4875	0.849315	1.38462
'1127'	1.14747	2.72525	2.9404	6.59798	6.81313	4.87677	4.73333	5.52222	5.80685	7.35499	7.92076	20.6248	0.168421	0.558824	0.621212	1.19481
'1128'	0.717172	2.9404	4.66162	4.23131	4.30303	5.37879	3.80101	3.37071	2.04705	9.33519	11.0839	9.44834	0.166667	0.546667	1.22642	1.25532
'1129'	2.00808	2.5101	3.87273	5.0202	5.09192	2.65354	7.1	4.01616	6.42919	5.15878	16.2273	14.2677	0.394366	0.945946	0.545455	1.25
'1130'	3.29899	2.5101	2.79697	3.80101	8.67778	7.1	5.23535	4.1596	9.31461	10.1787	9.0163	9.94724	0.380165	0.353535	0.534247	0.913793
'1131'	1.86465	3.94444	4.44646	5.73737	6.16768	9.1798	5.59394	4.94848	8.17793	21.6021	17.3434	19.411	0.302326	0.429688	0.794872	1.15942
'1132'	1.86465	3.01212	4.1596	3.22727	7.24343	7.1	6.45455	2.15152	8.54825	11.8297	15.6924	4.90676	0.257426	0.424242	0.644444	1.5
'1133'	1.50606	2.36667	2.58182	4.5899	8.24747	5.73737	2.29495	5.59394	6.79437	6.37776	3.42547	14.8231	0.182609	0.4125	1.125	0.820513
'1134'	1.72121	1.86465	3.22727	3.65758	6.59798	5.23535	4.30303	7.24343	7.04639	5.79142	9.62836	16.109	0.26087	0.356164	0.75	0.50495
'1135'	0.860606	3.80101	4.1596	2.43838	5.59394	6.31111	3.58586	1.86465	3.79065	14.998	11.2228	3.00886	0.153846	0.602273	1.16	1.30769
'1136'	1.79293	2.36667	4.01616	5.23535	8.89293	4.30303	4.66162	3.51414	9.83923	7.8539	11.7731	13.4962	0.201613	0.55	0.861538	1.4898
'1137'	1.64949	2.0798	4.01616	4.37475	4.73333	5.37879	5.37879	3.15556	4.28441	6.31089	14.3242	8.7437	0.348485	0.386667	0.746667	1.38636
'1138'	1.72121	2.0798	3.01212	5.09192	4.87677	4.66162	3.65758	5.37879	5.27194	6.37261	7.9722	19.1744	0.352941	0.446154	0.823529	0.946667
'1139'	1.21919	2.58182	3.44242	6.95657	6.88485	6.09596	6.02424	4.23131	5.36452	10.9142	12.6115	21.6021	0.177083	0.423529	0.571429	1.64407
'1140'	0.757576	2.9798	3.93939	4.24242	4.24242	4.64646	3.93939	3.48485	5.41081	7.17498	14.8951	12.4521	0.285714	0.507246	0.947368	1.21053
'1141'	1.07576	3.87273	4.23131	6.74141	6.38283	5.30707	7.24343	5.66566	4.29984	13.635	17.5028	25.439	0.168539	0.72973	0.584158	1.18987
'1142'	1.07576	4.44646	3.65758	4.80505	11.8333	7.81717	4.44646	3.44242	7.32413	19.2413	9.77751	10.9811	0.0909091	0.568807	0.822581	1.39583
'1143'	1.79293	2.72525	3.22727	8.31919	6.09596	5.95253	6.09596	5.88081	6.94353	10.8782	13.3727	29.384	0.294118	0.457831	0.529412	1.41463
'1144'	2.22222	3.33333	3.38384	3.78788	5.15152	4.39394	4.94949	3.83838	6.46519	15.7695	12.7607	9.7878	0.204301	0.606383	0.69863	1.71053
'1145'	1.00404	2.79697	2.29495	2.43838	2.43838	4.87677	3.08384	3.08384	1.54301	8.52768	5.02506	4.86047	0.411765	0.573529	0.744186	0.790698
'1146'	1.36364	1.66667	3.28283	3.33333	5.55556	3.08081	2.92929	3.0303	11.5365	22.065	14.8386	14.9003	0.757143	1.37313	1.38889	1.4
'1147'	1.43434	4.44646	5.45051	5.37879	8.60606	8.96465	8.24747	6.38283	9.60778	22.2039	27.2289	23.9012	0.166667	0.496	0.66087	0.842697
'1148'	0.717172	2.00808	3.58586	3.37071	5.80909	7.38687	6.6697	3.87273	2.16021	8.36309	13.3007	8.40938	0.123457	0.271845	0.537634	0.87037
'1149'	1.31313	3.23232	5.05051	4.39394	5.30303	4.39394	5.60606	2.92929	8.36823	10.1633	13.0744	8.09564	1.02041	1.34783	1.35294	1.35
'1150'	1.26263	2.87879	3.78788	4.09091	5.55556	5.10101	5.40404	3.53535	2.64368	3.91923	5.04563	4.17126	0.452381	0.52	0.473684	1.19355
'1151'	1.72121	2.22323	4.30303	4.30303	5.37879	5.30707	5.0202	4.37475	6.16174	7.45272	14.422	13.9333	0.32	0.418919	0.857143	0.983607
'1153'	0.909091	2.67677	5.80808	5.65657	6.31313	5.30303	5.45455	3.73737	4.39757	10.5542	9.46891	9.11916	0.372881	0.506173	1.44186	1.4878
'1154'	0.645455	1.21919	3.87273	4.23131	5.80909	3.65758	5.23535	4.51818	2.05734	2.64368	12.1486	13.3933	0.111111	0.333333	0.739726	0.936508
'1155'	1.56566	2.42424	3.28283	3.68687	5.35354	4.49495	3.43434	3.18182	5.14335	7.76132	11.5674	9.35576	0.790698	1.31707	1.51064	1.45238
'1157'	1.64949	2.86869	3.44242	3.65758	8.39091	5.16364	4.80505	3.01212	9.88552	8.78485	10.9965	7.3087	0.196581	0.555556	0.716418	1.21429
'1158'	1.36263	4.08788	4.73333	4.80505	3.80101	5.23535	3.80101	4.5899	3.14259	13.635	12.7709	15.9495	0.358491	0.780822	1.24528	1.04688
'1159'	1.93636	1.93636	3.22727	3.44242	3.80101	2.9404	4.73333	3.72929	4.59816	3.60035	9.91638	8.82599	0.509434	0.658537	0.681818	0.923077
'1160'	1.14747	4.87677	5.52222	5.16364	8.24747	6.09596	5.88081	3.44242	8.39395	19.339	21.8798	11.372	0.13913	0.8	0.939024	1.5
'1161'	1.71717	3.73737	4.64646	5.15152	5.05051	6.81818	6.51515	3.53535	5.76056	6.55263	11.2691	10.873	0.451613	1	0.676056	1.01818
'1162'	0.858586	2.42424	3.43434	4.49495	6.26263	5.90909	4.94949	4.09091	6.16174	12.8378	16.1707	11.0222	0.402985	0.919355	0.890411	1.57143
'1164'	1.36263	2.86869	4.08788	2.9404	3.22727	5.16364	4.08788	2.22323	2.83913	9.29918	10.8062	4.35128	0.422222	0.555556	1	1.32258
'1165'	2.52525	4.94949	3.33333	4.84848	7.9798	7.22222	3.88889	3.33333	7.07725	9.23746	11.5417	13.0281	0.484848	0.827586	1.2037	1.5625
'1167'	1.21212	3.18182	3.43434	5.20202	4.79798	5.05051	4.39394	4.24242	2.58711	6.56292	6.78408	6.62464	0.395349	0.773585	1.43243	1.28205
'1169'	1.81818	3.33333	3.48485	5.70707	6.06061	7.0202	4.39394	5.45455	5.48796	8.60997	11.3668	5.19479	0.142857	0.5	0.84127	1.23529
'1170'	1.06061	2.87879	2.9798	3.83838	5.90909	6.51515	2.92929	4.59596	3.88837	8.898	7.33956	10.7033	0.210526	0.621622	0.846154	1.34694
'1172'	1.93636	2.79697	4.30303	4.08788	8.46263	4.94848	3.65758	4.30303	10.585	8.77456	12.0097	12.0869	0.228814	0.565217	1.17647	0.95
'1173'	1.81818	3.53535	4.19192	5.05051	5.10101	5.20202	4.49495	3.93939	3.87294	7.05154	12.6835	9.18603	0.383333	0.52381	0.696203	1.05882
'1174'	2.0798	3.80101	3.87273	7.31515	7.67374	5.23535	5.23535	6.45455	10.729	10.837	13.7276	32.1768	0.271028	0.726027	0.739726	1.13333
'1175'	1.11111	2.22222	3.48485	4.29293	3.73737	3.78788	4.89899	3.63636	5.90971	8.93915	8.57911	6.00229	0.4375	0.455696	0.803279	1.48485
'1176'	1.64949	2.5101	4.5899	4.23131	4.44646	6.16768	5.88081	5.30707	4.85532	8.41967	16.7262	11.7989	0.370968	0.406977	0.780488	0.797297
'1177'	1.11111	1.56566	3.43434	4.84848	6.61616	6.06061	2.92929	4.14141	4.15583	8.69227	17.5954	14.6174	0.144	0.962963	0.7625	1.33333
'1179'	1.11111	3.53535	4.44444	5.25253	7.22222	6.61616	5.70707	4.24242	6.20288	12.0097	6.44976	35.7052	0.603448	0.383838	0.661017	1.11111
'1181'	2.00808	3.44242	4.01616	4.30303	6.88485	7.81717	5.37879	3.44242	8.57911	16.4484	13.2801	10.5336	0.291667	0.440367	0.746667	1.25
'1182'	1.79293	3.15556	4.51818	7.74545	5.16364	8.74949	6.95657	5.45051	6.01772	18.7167	20.0848	26.8637	0.347222	0.360656	0.649485	1.42105
'1183'	1.29091	1.57778	2.72525	5.59394	6.38283	6.88485	3.44242	5.45051	4.81418	6.74294	5.58568	17.3845	0.202247	0.229167	0.791667	1.02632
'1185'	0.932323	2.00808	1.86465	2.22323	10.901	6.31111	2.43838	5.37879	4.95819	7.86419	3.014	8.65112	0.0855263	0.318182	0.764706	0.413333
'1187'	3.08081	3.18182	3.33333	5.40404	8.68687	5.9596	6.06061	4.09091	11.3257	7.96191	16.5204	20.918	0.239726	0.392857	0.558824	0.795699
'1189'	2.00808	1.72121	3.37071	5.52222	9.10808	4.66162	4.51818	4.66162	3.75465	5.23593	10.441	14.8437	0.220472	0.369231	0.746032	1.18462
'1190'	0.645455	1.93636	2.86869	3.37071	4.1596	3.80101	4.94848	1.86465	1.70245	4.30499	9.98325	4.47986	0.155172	0.509434	0.57971	1.80769
'1191'	0.573737	1.72121	2.9404	3.37071	4.1596	2.65354	2.15152	2.58182	1.65616	3.06544	4.6393	6.47548	0.137931	0.648649	1.36667	1.30556
'1192'	2.0202	2.72727	3.08081	2.87879	5.25253	5.15152	4.24242	3.9899	8.33737	9.58207	9.13459	6.1926	0.344444	0.716418	1	1.44118
'1193'	0.717172	1.79293	4.5899	4.23131	6.52626	6.45455	4.87677	3.65758	3.42547	6.74808	17.0194	10.7136	0.10989	0.277778	0.941176	1.15686
'1194'	1.21919	2.72525	3.72929	4.80505	11.4747	6.45455	4.1596	7.5303	5.44167	10.3021	10.6879	22.101	0.10625	0.422222	0.896552	0.638095
'1195'	1.61616	1.91919	2.72727	4.0404	8.28283	8.33333	6.11111	5.60606	2.7877	11.6394	10.8062	19.8431	0.2	0.815385	0.828125	1.42188
'1196'	2.07071	1.71717	2.87879	2.72727	5.75758	5.45455	4.24242	3.78788	9.79294	5.77084	18.3772	28.5302	0.642857	1.07895	1.41538	1.34524
'1200'	1.00404	2.22323	5.73737	4.94848	2.79697	4.80505	4.30303	2.58182	1.75903	6.02287	18.4492	9.52035	0.358974	0.462687	1.33333	1.91667
'1202'	1.86465	2.00808	4.01616	3.87273	8.31919	4.30303	2.86869	4.66162	11.8657	5.7657	8.14707	10.6982	0.224138	0.466667	1.4	0.830769
'1203'	2.15152	2.00808	4.73333	3.01212	3.08384	4.94848	5.09192	2.58182	4.9119	7.07211	15.0289	5.20507	0.697674	0.405797	0.929577	1.16667
'1213'	2.9404	4.30303	4.66162	4.94848	4.73333	9.03636	8.24747	3.94444	8.5534	22.4559	19.9253	12.5652	0.621212	0.47619	0.565217	1.25455
'1214'	2.58182	3.51414	3.01212	3.87273	3.22727	2.79697	5.80909	4.66162	5.22565	6.86123	11.0839	10.7342	0.8	1.25641	0.518519	0.830769
'1215'	2.00808	2.86869	3.80101	4.30303	3.80101	2.79697	5.09192	2.9404	4.99934	5.62168	12.8481	9.31461	0.528302	1.02564	0.746479	1.46341
'1216'	2.86869	3.80101	4.08788	5.23535	3.72929	5.23535	2.79697	4.23131	6.6555	13.1721	8.48139	15.4609	0.769231	0.726027	1.46154	1.23729
'1217'	3.58586	3.80101	4.87677	5.52222	3.01212	6.95657	3.01212	5.30707	7.391	14.53	10.9245	16.8856	1.19048	0.546392	1.61905	1.04054
'1218'	3.37071	2.36667	3.01212	3.80101	6.6697	4.5899	4.30303	3.58586	12.2257	7.95162	8.06478	8.37338	0.505376	0.515625	0.7	1.06
'1219'	2.43838	4.08788	4.80505	4.5899	6.74141	4.80505	3.44242	2.72525	10.9296	13.131	10.9296	9.02658	0.361702	0.850746	1.39583	1.68421
'1221'	3.15556	2.9404	2.43838	4.30303	9.75354	5.45051	5.0202	4.23131	19.123	10.6159	7.76132	12.6938	0.323529	0.539474	0.485714	1.01695
'1224'	2.36667	3.72929	3.72929	5.66566	3.80101	4.30303	2.86869	4.44646	4.98905	9.16031	6.53206	15.5226	0.622642	0.866667	1.3	1.27419
'1225'	3.87273	3.94444	5.95253	4.44646	4.51818	2.58182	6.95657	3.58586	10.0913	6.91781	24.1378	10.2147	0.857143	1.52778	0.85567	1.24
'1226'	2.15152	4.66162	5.09192	6.74141	12.1202	6.02424	3.58586	5.66566	15.0083	14.89	13.3779	24.4618	0.177515	0.77381	1.42	1.18987
'1227'	2.0798	2.5101	3.22727	4.37475	5.09192	3.58586	7.02828	4.37475	6.29032	6.8098	13.4704	14.6483	0.408451	0.7	0.459184	1
'1228'	0.50202	0.573737	0.932323	0.645455	4.37475	4.37475	5.80909	3.29899	1.33727	1.65616	2.40195	1.54301	0.114754	0.131148	0.160494	0.195652
'1229'	1.86465	1.86465	2.65354	3.37071	4.51818	3.08384	2.22323	3.51414	6.59892	3.37404	3.36375	6.9641	0.412698	0.604651	1.19355	0.959184
'1230'	1.57778	1.36263	3.01212	2.72525	6.31111	3.65758	4.08788	2.29495	5.97143	5.32851	6.47034	4.20212	0.25	0.372549	0.736842	1.1875
'1231'	1.86465	2.36667	3.72929	3.65758	3.80101	3.22727	4.94848	3.37071	3.5952	3.93981	9.30947	7.41157	0.490566	0.733333	0.753623	1.08511
'1232'	2.43838	2.15152	3.29899	4.1596	9.75354	4.08788	2.72525	3.37071	13.4704	5.0302	5.28222	8.23451	0.25	0.526316	1.21053	1.23404
'1233'	1.36263	1.64949	2.36667	4.01616	5.23535	4.37475	3.44242	3.44242	4.34613	4.33585	4.50043	8.28594	0.260274	0.377049	0.6875	1.16667
'1236'	1.64949	3.08384	4.23131	6.74141	10.399	6.45455	4.23131	4.87677	11.0891	13.095	12.4778	21.9827	0.158621	0.477778	1	1.38235
'1237'	1.21919	1.93636	3.22727	4.44646	5.30707	2.86869	3.87273	3.51414	4.03239	3.65692	7.51444	10.9348	0.22973	0.675	0.833333	1.26531
'1238'	1.43434	2.43838	3.58586	2.9404	5.59394	5.95253	5.37879	2.65354	5.58054	8.52254	11.0634	4.83989	0.25641	0.409639	0.666667	1.10811
'1239'	1.0101	2.12121	3.78788	5	6.21212	3.43434	3.93939	4.44444	4.95819	10.5284	10.7239	12.5704	0.641509	0.6	0.714286	1.4375
'1240'	1.29091	1.79293	2.79697	4.01616	5.80909	4.01616	2.58182	3.65758	4.95305	4.40271	4.49529	9.08316	0.222222	0.446429	1.08333	1.09804
'1242'	1.36263	1.29091	3.22727	4.08788	5.45051	4.08788	2.58182	2.79697	4.78846	3.00886	5.55996	7.6636	0.25	0.315789	1.25	1.46154
'1243'	3.72929	4.1596	6.02424	6.45455	2.58182	2.86869	4.1596	4.80505	7.01553	8.4711	16.8496	21.8335	1.44444	1.45	1.44828	1.34328
'1244'	0.959596	3.43434	5.50505	5.50505	3.9899	8.18182	5.55556	4.49495	6.65036	7.1184	11.408	12.0097	0.325301	0.479452	0.555556	1.31373
'1244'	0.959596	3.43434	5.50505	5.50505	3.9899	8.18182	5.55556	4.49495	6.65036	7.1184	11.408	12.0097	0.325301	0.479452	0.555556	1.31373
'1245'	2.82828	4.14141	3.78788	3.68687	9.09091	6.81818	4.94949	3.43434	8.05963	9.89067	13.5476	8.26022	0.514286	0.736111	0.805195	1.46154
'1246'	1.43434	3.44242	3.08384	3.80101	4.23131	5.30707	2.9404	4.1596	3.76493	10.7805	6.15659	10.5336	0.338983	0.648649	1.04878	0.913793
'1247'	1.00404	2.0798	3.51414	3.65758	2.58182	3.29899	2.5101	2.58182	1.98533	4.35128	5.87371	7.22127	0.388889	0.630435	1.4	1.41667
'1248'	1.29091	2.0798	2.86869	5.23535	5.37879	4.01616	4.80505	4.1596	5.05592	4.88619	7.89505	13.5116	0.24	0.517857	0.597015	1.25862
'1249'	3.80101	4.51818	4.1596	5.45051	8.67778	5.16364	2.86869	3.80101	16.6542	13.3727	8.52254	14.8437	0.438017	0.875	1.45	1.43396
'1251'	0.656566	3.18182	2.47475	4.24242	6.11111	5.45455	4.69697	4.14141	7.22127	12.4881	16.9473	11.9223	0.22449	0.597561	0.843373	1.27451
'1254'	1.43434	3.29899	6.88485	7.5303	6.09596	4.87677	4.87677	7.17172	5.58054	9.39691	22.4507	31.9351	0.235294	0.676471	1.41176	1.05
'1255'	1.16162	3.13131	4.19192	5.60606	4.89899	5.35354	4.94949	3.83838	5.21536	5.4931	9.73637	16.6439	0.8	1	0.581081	1.59615
'1257'	1.56566	5.05051	2.72727	5.35354	6.16162	5.20202	4.19192	4.74747	9.90095	11.768	17.5748	16.613	0.320755	0.463918	0.872093	0.946667
'1258'	2.65354	3.51414	5.09192	5.0202	10.8293	9.1798	5.80909	5.0202	20.5477	18.2023	19.1487	15.3015	0.245033	0.382812	0.876543	1
'1259'	1.41414	3.13131	3.0303	4.24242	3.88889	4.19192	3.13131	3.58586	12.6166	16.8239	13.3161	19.9871	0.559524	0.659341	0.787879	1
'1260'	1.36263	2.43838	3.08384	5.09192	10.5424	3.65758	5.88081	3.29899	8.79513	6.95896	12.1075	11.7371	0.129252	0.666667	0.52439	1.54348
'1261'	2.29495	3.01212	4.66162	6.38283	10.399	7.24343	9.53838	5.45051	15.1266	13.8922	31.467	22.209	0.22069	0.415842	0.488722	1.17105
'1262'	1.72121	2.72525	4.66162	7.31515	7.45859	5.95253	6.02424	4.51818	7.51444	11.5417	19.6579	23.5668	0.230769	0.457831	0.77381	1.61905
'1263'	2.43838	2.36667	2.9404	4.44646	8.03232	2.72525	3.72929	3.58586	11.8451	3.87294	7.32928	10.441	0.303571	0.868421	0.788462	1.24
'1264'	2.15152	4.5899	5.59394	7.1	10.3273	15.5626	9.96869	5.88081	14.2265	43.986	33.8998	27.2546	0.208333	0.294931	0.561151	1.20732
'1265'	1.31313	1.91919	3.48485	4.39394	4.69697	4.14141	4.19192	3.08081	6.59892	9.9421	8.84657	13.5322	0.216495	0.395833	0.661765	0.707317
'1266'	1.76768	3.63636	5.20202	5.35354	6.9697	5.25253	5.45455	3.9899	8.64598	10.153	17.652	11.9583	0.542857	0.5125	1.02703	1.48936
'1267'	2.22323	2.79697	3.01212	4.01616	5.66566	3.51414	3.22727	2.36667	7.20584	5.69369	6.64521	7.0001	0.392405	0.795918	0.933333	1.69697
'1268'	1.64949	3.22727	3.37071	4.30303	4.30303	5.45051	2.65354	2.43838	4.40271	9.42262	7.3087	7.47843	0.383333	0.592105	1.27027	1.76471
'1269'	1.91919	2.77778	3.9899	4.59596	10.1515	4.89899	3.38384	3.73737	9.71065	23.5206	22.353	28.057	1.43182	1.02532	0.869565	0.625
'1271'	2.15152	3.22727	4.66162	6.6697	7.96061	5.59394	4.44646	4.1596	11.3411	10.3073	13.0898	18.3978	0.27027	0.576923	1.04839	1.60345
'1273'	2.0798	3.80101	4.1596	5.95253	6.31111	7.45859	3.65758	3.94444	7.95162	17.7086	10.1941	17.6828	0.329545	0.509615	1.13725	1.50909
'1274'	1.51515	3.08081	5.60606	6.46465	5.25253	4.74747	3.43434	4.59596	12.2463	14.9312	24.5338	24.9607	0.8	0.917647	0.989796	1.51389
'1275'	1.81818	1.66667	5.50505	4.09091	3.48485	2.9798	5.05051	2.82828	12.8995	9.01115	21.3655	16.1038	0.366337	0.585714	0.909091	1.56604
'1276'	2.47475	1.36364	2.37374	6.66667	6.31313	2.47475	4.19192	4.09091	13.4447	15.6512	22.7028	36.6618	1.125	0.898551	0.833333	0.733871
'1277'	0.645455	1.29091	1.50606	4.37475	2.79697	2.72525	4.5899	2.65354	1.17268	1.91847	4.15583	7.14926	0.230769	0.473684	0.328125	1.64865
'1278'	1.41414	2.27273	4.69697	6.26263	6.31313	5.20202	4.09091	5.10101	11.9017	11.1045	19.591	15.7798	0.488636	0.87931	0.633663	1.17742
'1279'	1.50606	3.01212	3.65758	5.80909	6.38283	4.73333	5.09192	4.80505	6.29546	9.17574	11.4594	17.5748	0.235955	0.636364	0.71831	1.20896
'1280'	1.86465	4.01616	6.81313	7.31515	6.95657	7.74545	5.80909	4.44646	8.21908	18.2692	25.4905	23.2274	0.268041	0.518519	1.17284	1.64516
'1281'	1.57778	2.65354	4.5899	5.23535	6.81313	5.23535	4.44646	3.87273	7.00525	8.7077	11.84	13.5527	0.231579	0.506849	1.03226	1.35185
'1282'	1.72121	2.15152	3.72929	6.09596	6.95657	5.37879	5.30707	3.44242	6.99496	7.38585	13.2596	15.2346	0.247423	0.4	0.702703	1.77083
'1284'	1.9697	3.18182	3.83838	4.39394	6.51515	6.0101	4.79798	4.34343	13.5167	12.4212	14.2111	21.9415	0.566667	0.684211	1.05	0.908046
'1285'	1.46465	3.43434	3.93939	4.94949	3.83838	5.20202	4.44444	5.10101	1.88247	9.85981	12.951	22.8056	0.135593	0.294118	1	1.41791
'1286'	2.58182	2.58182	3.65758	3.80101	7.24343	5.23535	3.94444	4.66162	12.2926	8.93915	8.40424	10.7805	0.356436	0.493151	0.927273	0.815385
'1287'	1.43434	3.80101	4.01616	6.09596	5.09192	5.88081	4.37475	3.87273	4.485	14.4477	11.7063	17.0965	0.28169	0.646341	0.918033	1.57407
'1288'	1.86465	3.01212	4.94848	6.95657	7.88889	5.37879	7.45859	4.80505	10.4101	10.8833	20.1619	21.3706	0.236364	0.56	0.663462	1.44776
'1292'	1.21919	1.57778	2.79697	4.80505	5.59394	4.08788	6.45455	4.73333	5.3028	3.59006	8.98029	13.8871	0.217949	0.385965	0.433333	1.01515
'1293'	1.00404	2.00808	4.66162	3.80101	4.51818	5.0202	7.38687	4.30303	3.0963	6.52177	20.2082	10.6622	0.222222	0.4	0.631068	0.883333
'1294'	2.72525	4.01616	4.87677	6.02424	10.7576	4.37475	8.17576	5.09192	19.8893	11.7989	23.4794	18.9173	0.253333	0.918033	0.596491	1.1831
'1295'	2.5101	3.01212	3.80101	4.44646	7.02828	4.5899	3.01212	3.80101	12.7864	8.58426	8.05449	11.6085	0.357143	0.65625	1.2619	1.16981
'1296'	1.0101	2.72727	4.44444	4.94949	6.51515	3.68687	7.07071	3.9899	8.65626	7.89505	14.0825	39.5009	0.242991	0.413793	1.31034	1.0531
'1297'	0.645455	2.65354	1.86465	3.94444	4.94848	5.30707	1.43434	4.30303	2.03677	7.82304	1.83618	10.1324	0.130435	0.5	1.3	0.916667
'1298'	2.27273	3.08081	3.33333	5.70707	6.06061	5.90909	3.78788	5.35354	2.03677	3.33289	6.97953	8.6254	0.129412	0.407407	0.740741	1.09434
'1299'	0.573737	2.00808	4.1596	5.30707	5.73737	8.10404	4.5899	5.59394	2.18592	8.54825	10.0913	15.3529	0.1	0.247788	0.90625	0.948718
'1300'	2.00808	2.0798	3.01212	4.01616	9.32323	5.45051	5.16364	4.37475	12.5961	6.42405	10.9039	11.588	0.215385	0.381579	0.583333	0.918033
'1301'	3.37071	4.5899	3.94444	4.66162	6.09596	3.08384	4.94848	4.1596	12.6732	10.2867	10.4513	13.311	0.552941	1.48837	0.797101	1.12069
'1303'	2.15152	4.51818	3.87273	6.23939	9.96869	5.88081	7.45859	3.94444	14.6688	13.2699	17.2045	16.9525	0.215827	0.768293	0.519231	1.58182
'1304'	3.65758	4.01616	4.30303	6.81313	3.65758	4.30303	3.58586	4.5899	8.53282	10.9451	10.7393	20.5477	1	0.933333	1.2	1.48438
'1305'	1.57778	2.0798	3.37071	4.51818	4.08788	6.16768	3.44242	3.15556	3.75979	9.31976	6.52691	10.2558	0.385965	0.337209	0.979167	1.43182
'1306'	2.22222	2.82828	3.93939	4.74747	4.09091	4.69697	3.58586	3.63636	2.84942	4.43357	13.0641	12.1177	0.609756	1.05882	1.625	1.42
'1307'	1.06061	3.93939	5.45455	4.84848	4.44444	5.65657	4.34343	3.0303	3.71864	9.89581	7.21098	7.28299	0.228571	0.464286	0.814815	1.02222
'1308'	3.51414	2.9404	3.15556	5.73737	3.44242	4.94848	4.5899	4.94848	6.76351	7.28813	8.03392	19.8482	1.02083	0.594203	0.6875	1.15942
'1311'	3.22727	4.23131	3.87273	7.02828	2.22323	3.08384	2.72525	4.66162	5.43652	8.93915	7.8539	23.9166	1.45161	1.37209	1.42105	1.50769
'1312'	3.44242	4.23131	4.94848	5.59394	2.86869	2.9404	4.08788	5.0202	5.99201	7.79218	12.6269	18.9738	1.2	1.43902	1.21053	1.11429
'1315'	0.717172	2.22323	4.37475	4.51818	3.08384	2.79697	3.94444	3.44242	1.56872	4.15069	11.2845	10.3639	0.232558	0.794872	1.10909	1.3125
'1316'	0.573737	1.50606	3.44242	2.5101	2.0798	2.65354	2.9404	2.5101	0.838366	2.46367	6.02801	3.78036	0.275862	0.567568	1.17073	1
'1317'	0.788889	2.65354	3.94444	4.73333	6.81313	5.95253	4.1596	3.72929	3.19917	9.03687	9.72094	11.84	0.115789	0.445783	0.948276	1.26923
'1320'	2.36667	2.79697	3.08384	3.01212	2.15152	3.37071	3.65758	5.59394	3.60549	7.49386	6.98467	11.2434	1.1	0.829787	0.843137	0.538462
'1321'	1.0101	3.73737	2.52525	5.30303	5.25253	5.40404	4.89899	4.89899	8.51739	9.31461	14.9569	9.07287	0.262136	0.481481	0.873239	1.79487
'1322'	1.56566	2.82828	3.33333	5.05051	4.94949	4.0404	4.79798	4.19192	3.29689	5.68855	11.9532	5.04049	0.375	0.460317	1.14286	2.2
'1322'	1.56566	2.82828	3.33333	5.05051	4.94949	4.0404	4.79798	4.19192	3.29689	5.68855	11.9532	5.04049	0.375	0.460317	1.14286	2.2
'1323'	0.860606	3.15556	3.22727	7.1	7.24343	5.16364	3.51414	5.59394	3.93981	9.23232	6.64007	28.0981	0.118812	0.611111	0.918367	1.26923
'1324'	2.36667	3.94444	4.5899	4.5899	6.23939	4.44646	3.15556	2.29495	10.1787	11.6703	10.7136	7.87447	0.37931	0.887097	1.45455	2
'1325'	2.29495	2.65354	3.44242	3.15556	5.88081	4.23131	4.5899	3.01212	7.87962	6.98982	8.53282	6.35718	0.390244	0.627119	0.75	1.04762
'1326'	2.65354	3.37071	4.01616	5.23535	4.80505	5.0202	3.01212	5.0202	8.26022	10.2147	8.14193	14.4065	0.552239	0.671429	1.33333	1.04286
'1327'	0.430303	2.22323	3.87273	4.80505	2.86869	5.66566	6.59798	3.94444	1.0441	8.57911	15.1729	11.3668	0.15	0.392405	0.586957	1.21818
'1328'	1.57778	2.9404	3.01212	5.52222	2.22323	7.74545	4.30303	4.23131	2.43281	7.94134	8.45567	15.7695	0.709677	0.37963	0.7	1.30508
'1329'	1.91919	2.77778	4.14141	5.65657	5.35354	5.45455	4.19192	3.38384	11.3771	15.1986	11.6137	38.0454	0.636364	0.7625	1.2549	1.02778
'1330'	0.959596	2.87879	2.47475	5.10101	4.59596	4.74747	3.33333	3.18182	8.3168	9.35062	11.6857	16.4844	0.5	1.575	1.08772	1.19403
'1331'	0.645455	3.08384	3.08384	3.72929	6.45455	4.23131	3.80101	2.0798	2.84942	8.14707	6.2286	5.85314	0.1	0.728814	0.811321	1.7931
'1332'	2.0798	3.94444	4.44646	5.0202	6.81313	5.66566	4.30303	2.9404	9.48949	13.7585	11.0891	10.0707	0.305263	0.696203	1.03333	1.70732
'1333'	0.645455	2.00808	3.94444	4.73333	3.15556	3.51414	2.72525	4.30303	0.8898	4.11468	7.51958	11.3822	0.204545	0.571429	1.44737	1.1
'1334'	1.07576	1.93636	1.79293	3.87273	2.86869	3.87273	2.65354	2.5101	1.80017	4.15583	3.0963	7.32413	0.375	0.5	0.675676	1.54286
'1335'	0.717172	3.94444	4.37475	4.73333	6.95657	9.25152	4.08788	2.79697	2.57168	20.8151	11.0222	9.36605	0.103093	0.426357	1.07018	1.69231
'1336'	1.51515	3.9899	2.77778	4.79798	4.24242	3.53535	3.33333	3.68687	10.3844	11.8297	11.7886	15.7438	0.219512	0.54023	1.06452	1.2623
'1337'	1.51515	4.34343	5.80808	6.16162	6.91919	5.20202	5.10101	4.14141	4.89133	4.92733	6.70179	5.39023	0.283582	0.62	1.04762	1.22222
'1338'	1.14747	2.0798	3.08384	5.52222	7.81717	7.24343	4.94848	4.30303	5.21022	9.95753	9.26832	14.2368	0.146789	0.287129	0.623188	1.28333
'1339'	1.14747	2.79697	3.87273	4.73333	3.65758	4.51818	3.15556	4.01616	2.76712	7.81275	8.3168	12.4212	0.313725	0.619048	1.22727	1.17857
'1340'	3.18182	6.81818	4.49495	6.11111	6.46465	6.86869	3.13131	5.40404	7.76132	10.7856	15.4866	12.7915	0.452055	0.602564	0.907895	1.27273
'1341'	1.79293	3.22727	3.15556	5.45051	6.16768	7.38687	4.87677	4.23131	7.65845	15.1935	9.22717	15.3272	0.290698	0.436893	0.647059	1.28814
'1343'	1.46465	1.86869	3.58586	5.65657	2.9798	4.19192	3.08081	5.10101	4.71645	14.8746	13.8408	8.72827	0.517857	0.617978	0.864865	1.5
'1344'	1.81818	2.07071	3.88889	3.63636	3.08081	2.67677	3.33333	2.9798	6.3829	5.72455	17.2971	19.1693	0.516129	0.734694	0.987013	1.7037
'1345'	1.41414	2.17172	4.44444	7.0202	4.84848	4.0404	3.78788	5.25253	6.86638	8.29108	9.03687	7.71503	0.515625	0.603175	0.8	1.4359
'1346'	2.72525	3.58586	3.80101	5.73737	10.1121	4.44646	4.87677	4.23131	15.9341	9.56149	10.3433	15.5638	0.269504	0.806452	0.779412	1.35593
'1347'	1.46465	2.67677	4.34343	5	3.38384	4.14141	4.34343	3.88889	5.56511	8.28594	8.87743	9.5975	1.19444	1.36364	1.26087	1.15686
'1348'	1.66667	2.32323	4.44444	5.50505	5.80808	6.36364	3.08081	4.09091	4.86561	6.38804	7.91562	9.93181	0.433333	0.416667	0.923077	1.625
'1349'	1.21212	2.32323	2.17172	4.49495	5.45455	5	5.25253	3.48485	9.95239	10.6313	8.28594	13.2596	0.343434	0.7	0.959184	1.39216
'1350'	1.51515	2.9798	4.14141	4.59596	5.20202	6.16162	5.85859	4.74747	10.0244	18.3412	10.1736	23.5051	0.375	0.54717	0.833333	1.49231
'1351'	1.26263	2.9798	3.58586	4.64646	4.59596	7.27273	3.78788	2.72727	7.93619	4.6033	8.80028	9.42262	0.979592	1.28125	1.39535	1.14
'1352'	1.0101	2.92929	2.07071	3.13131	7.22222	7.37374	3.33333	4.89899	7.7356	13.8819	14.1648	14.2625	0.192661	0.489583	1.22807	1.22034
'1353'	2.22222	2.42424	4.79798	4.44444	7.67677	6.91919	3.83838	3.13131	10.5182	9.29404	7.79732	13.6659	0.326531	0.625	0.918367	1.39623
'1355'	2.77778	3.28283	3.48485	7.0202	8.93939	8.08081	5.90909	6.0101	8.67169	7.73046	5.47253	9.04201	0.314607	0.507692	1.075	1.19149
'1356'	1.81818	2.27273	3.53535	6.46465	6.86869	5.85859	3.83838	5.15152	3.9861	6.73779	7.56587	5.56511	1.35714	1.20513	1.11111	1.51515
'1357'	1.66667	2.37374	2.87879	6.26263	4.64646	6.51515	5.15152	4.64646	3.03458	12.2155	9.69008	9.65922	0.171429	0.414894	0.592105	1.45238
'1362'	0.645455	2.86869	4.1596	3.94444	7.88889	3.51414	4.94848	2.79697	3.02943	7.463	10.549	8.23451	0.0818182	0.816327	0.84058	1.41026
'1364'	0.430303	1.36263	3.29899	3.87273	5.23535	4.23131	4.37475	2.22323	1.28069	3.4049	8.10592	6.14631	0.0821918	0.322034	0.754098	1.74194
'1365'	3.58586	3.93939	4.39394	5.05051	7.77778	6.56566	4.09091	4.79798	4.39242	6.43433	10.3381	11.9943	0.159574	0.540984	0.5	0.953125
'1366'	2.29495	3.94444	4.1596	3.65758	13.4828	6.88485	5.0202	2.5101	10.5644	17.2508	11.9686	6.97953	0.170213	0.572917	0.828571	1.45714
'1367'	0.645455	3.01212	2.43838	3.44242	4.5899	2.86869	4.44646	3.08384	2.07277	5.28737	5.884	6.39319	0.140625	1.05	0.548387	1.11628
'1369'	1.21919	3.01212	3.01212	3.37071	5.30707	2.22323	4.87677	4.66162	3.8318	4.65988	9.22717	10.2713	0.22973	1.35484	0.617647	0.723077
'1377'	0.959596	3.13131	4.44444	4.39394	6.26263	5.60606	4.74747	4.74747	6.98982	7.8899	10.5387	6.76351	0.522388	0.807692	1	0.9375
'1379'	1.93636	2.72525	2.79697	5.09192	8.31919	5.73737	3.72929	3.94444	5.97143	10.585	5.73484	12.7144	0.232759	0.475	0.75	1.29091
'1380'	0.788889	1.93636	3.87273	5.45051	6.38283	4.01616	3.58586	6.02424	3.5952	5.17421	8.73341	21.5764	0.123596	0.482143	1.08	0.904762
'1381'	0.358586	2.22323	4.30303	4.1596	2.65354	4.73333	4.73333	2.86869	0.591486	6.94353	12.9304	8.72827	0.135135	0.469697	0.909091	1.45
'1382'	0.932323	3.29899	4.1596	6.23939	6.45455	5.95253	5.95253	3.80101	3.68264	10.0398	15.5329	16.6542	0.144444	0.554217	0.698795	1.64151
'1383'	1.07576	2.22323	3.44242	4.30303	6.02424	4.80505	4.30303	2.43838	3.014	5.90971	10.1787	7.49386	0.178571	0.462687	0.8	1.76471
'1383'	1.07576	2.22323	3.44242	4.30303	6.02424	4.80505	4.30303	2.43838	3.014	5.90971	10.1787	7.49386	0.178571	0.462687	0.8	1.76471
'1384'	1.21919	3.01212	5.80909	5.23535	8.74949	5.52222	6.95657	3.51414	7.50929	11.2434	30.7264	12.7761	0.139344	0.545455	0.835052	1.4898
'1386'	0.932323	3.15556	3.58586	3.58586	7.96061	5.88081	6.23939	3.15556	4.72674	10.9193	14.0979	7.38071	0.117117	0.536585	0.574713	1.13636
'1387'	1.64949	2.5101	4.66162	4.80505	7.31515	5.45051	4.30303	4.1596	4.69588	6.89724	12.987	12.8172	0.22549	0.460526	1.08333	1.15517
'1388'	1.00404	3.51414	3.94444	4.08788	6.09596	8.60606	4.66162	2.72525	3.27117	16.3713	13.095	8.26022	0.164706	0.408333	0.846154	1.5
'1389'	0.932323	2.22323	3.37071	3.15556	4.5899	5.45051	4.66162	2.5101	1.50186	6.12059	9.12431	4.88104	0.203125	0.407895	0.723077	1.25714
'1390'	2.65354	2.72525	3.22727	6.09596	7.17172	6.59798	5.88081	4.87677	10.6879	9.42777	10.3741	17.8114	0.37	0.413043	0.54878	1.25
'1391'	1.43434	2.58182	4.08788	4.23131	5.59394	5.30707	6.16768	3.22727	5.83771	7.37042	17.4514	10.0141	0.25641	0.486486	0.662791	1.31111
'1392'	0.717172	2.43838	2.86869	3.29899	4.23131	7.02828	4.01616	2.43838	1.57387	9.61293	6.58349	5.1485	0.169492	0.346939	0.714286	1.35294
'1393'	1.91919	2.52525	3.43434	5.25253	4.74747	5.40404	2.9798	4.0404	3.08601	4.67531	5.89428	21.4838	0.254237	0.695652	0.714286	1.29167
'1395'	1.51515	2.17172	5.70707	5.40404	7.0202	5.50505	4.94949	3.83838	5.49824	8.18822	8.1985	15.2603	0.211765	0.521127	1.04545	1.27119
'1396'	1.81818	2.07071	3.58586	3.88889	5.65657	7.32323	5.30303	4.19192	2.89056	4.70617	8.52254	6.32632	0.310345	0.538462	1.10638	1.42857
'1397'	2.07071	5.25253	3.88889	4.49495	6.0101	5.60606	3.63636	4.39394	9.64893	11.2177	10.8628	8.862	0.1	0.83871	1.12963	1.575
'1399'	1.16162	3.18182	4.64646	6.76768	4.94949	3.43434	5.35354	4.74747	2.7054	2.31451	5.33366	8.40938	0.15493	0.26	0.690909	1.17021
'1500'	1.07576	2.65354	2.79697	4.08788	4.23131	2.43838	4.23131	4.80505	1.70245	4.87076	7.6636	13.1001	0.254237	1.08824	0.661017	0.850746
'1502'	1.43434	2.29495	3.29899	4.87677	10.6859	4.66162	4.37475	4.23131	10.9399	7.27784	9.41748	12.5755	0.134228	0.492308	0.754098	1.15254
'1503'	0.717172	1.86465	2.22323	3.44242	11.5465	7.96061	6.09596	3.01212	6.62978	9.13459	8.46596	7.04125	0.0621118	0.234234	0.364706	1.14286
'1504'	1.29091	2.0798	4.44646	4.44646	5.66566	6.31111	3.58586	2.72525	4.19698	8.30651	7.93105	10.8473	0.227848	0.329545	1.24	1.63158
'1505'	2.72525	5.45051	5.88081	4.66162	11.8333	9.32323	8.10404	6.52626	18.5006	32.4288	28.597	20.0694	0.230303	0.584615	0.725664	0.714286
'1506'	2.43838	2.15152	4.23131	4.94848	5.45051	6.59798	6.59798	4.1596	7.6636	8.7077	16.3713	13.3881	0.447368	0.326087	0.641304	1.18966
'1507'	1.86465	3.94444	4.44646	5.16364	6.81313	6.88485	2.9404	6.16768	7.5453	16.2376	8.5894	20.9283	0.273684	0.572917	1.5122	0.837209
'1508'	2.0798	1.93636	4.08788	4.30303	9.32323	5.66566	2.72525	6.23939	9.74665	7.05154	7.3087	17.0348	0.223077	0.341772	1.5	0.689655
'1509'	1.64949	2.58182	3.44242	3.58586	9.6101	6.09596	5.73737	3.65758	4.05811	9.00601	11.0942	8.7437	0.171642	0.423529	0.6	0.980392
'1510'	1.07576	1.79293	3.37071	3.44242	4.80505	4.08788	2.86869	4.08788	3.25574	4.81418	6.44462	8.4351	0.223881	0.438596	1.175	0.842105
'1511'	1.43434	2.29495	2.29495	4.73333	3.08384	4.08788	3.08384	3.80101	3.16831	6.5732	5.50339	12.9612	0.465116	0.561404	0.744186	1.24528
'1512'	1.29091	1.79293	2.79697	3.51414	4.5899	4.51818	4.44646	2.65354	3.85751	5.77599	8.39909	6.87152	0.28125	0.396825	0.629032	1.32432
'1513'	1.43434	2.72525	3.15556	3.08384	6.09596	2.9404	3.80101	1.93636	5.53425	5.42109	7.13383	4.49015	0.235294	0.926829	0.830189	1.59259
'1514'	1.29091	2.5101	3.22727	4.08788	9.32323	5.0202	4.66162	2.65354	8.39395	7.73046	9.36605	8.0082	0.138462	0.5	0.692308	1.54054
'1515'	1.57778	2.9404	3.08384	4.23131	9.32323	4.80505	2.9404	5.30707	7.51958	8.09564	5.21022	12.0457	0.169231	0.61194	1.04878	0.797297
'1516'	3.01212	3.87273	3.94444	4.23131	5.66566	4.87677	5.45051	3.29899	9.35576	11.5417	12.6218	8.99058	0.531646	0.794118	0.723684	1.28261
'1517'	1.50606	2.36667	3.80101	4.1596	5.73737	4.51818	6.23939	4.37475	5.25651	6.44462	14.998	13.347	0.2625	0.52381	0.609195	0.95082
'1520'	3.22727	3.37071	3.37071	5.95253	7.31515	5.09192	3.44242	4.37475	15.6461	10.9605	8.1985	17.6623	0.441176	0.661972	0.979167	1.36066
'1521'	1.16162	2.42424	3.48485	5.40404	3.38384	4.44444	3.58586	4.19192	4.75246	6.79951	4.52101	10.3484	0.164948	0.803922	1.11429	1.84211
'1589'	2.27273	3.63636	4.59596	5.10101	8.83838	6.56566	5.30303	4.34343	6.97439	6.77894	7.66874	13.6967	0.308642	0.611111	0.578125	1.43478
'1590'	1.46465	2.32323	3.08081	3.78788	6.0101	6.21212	4.84848	3.63636	2.54596	10.7445	13.5167	21.8798	0.269231	0.25	0.415842	0.627451
'1591'	1.46465	3.08081	4.39394	3.08081	5.55556	4.54545	5.80808	3.58586	2.59739	5.956	11.9171	8.59454	0.487179	1.59375	1.44898	1.35714
'1592'	0.858586	1.61616	2.47475	4.89899	5.30303	8.13131	4.59596	3.9899	8.14707	7.45786	15.2655	15.8467	0.571429	0.961538	1.04225	1.52632
'1594'	1.61616	2.9798	2.92929	4.0404	7.42424	5.85859	4.74747	3.78788	6.95896	11.5108	8.66141	13.9333	0.289157	0.679012	1.35714	1.4
'1595'	1.56566	2.27273	3.58586	5.35354	6.26263	4.39394	4.64646	3.93939	8.00306	10.5696	19.339	21.4478	0.35443	0.982456	0.883721	1.43939
'1598'	1.56566	3.48485	4.79798	3.9899	6.51515	6.9697	6.66667	3.23232	12.7452	15.0134	13.4962	17.1377	0.32	0.654762	0.802817	1.10606
'1599'	1.61616	2.57576	2.9798	4.94949	5.20202	5.50505	4.79798	4.29293	14.3602	12.7401	11.66	17.1428	0.505618	0.791667	1.06897	1.36066
'1701'	1.29091	1.57778	4.66162	5.59394	7.81717	4.80505	5.73737	3.72929	6.84066	4.46957	15.1317	14.6586	0.165138	0.328358	0.8125	1.5
'1702'	2.0798	4.08788	5.09192	6.88485	6.52626	6.52626	3.72929	6.16768	8.23451	15.3118	13.3521	26.9872	0.318681	0.626374	1.36538	1.11628
'1703'	1.79293	2.00808	4.51818	6.02424	6.95657	5.0202	6.02424	5.23535	7.73046	6.2646	16.325	21.813	0.257732	0.4	0.75	1.15068
'1705'	2.72525	4.94848	4.66162	9.6101	4.23131	5.73737	5.16364	6.09596	6.86638	18.6292	14.8746	38.9352	0.644068	0.8625	0.902778	1.57647
'1706'	1.43434	2.65354	4.08788	6.02424	7.60202	3.87273	5.45051	4.30303	7.45786	6.08973	12.7555	16.7159	0.188679	0.685185	0.75	1.4
'1707'	2.00808	1.72121	2.65354	4.5899	3.37071	2.36667	6.95657	3.29899	4.31013	1.86704	10.189	9.87524	0.595745	0.727273	0.381443	1.3913
'1708'	1.43434	3.08384	4.08788	6.52626	6.74141	6.81313	5.16364	4.23131	6.58863	12.5755	13.6299	18.4955	0.212766	0.452632	0.791667	1.54237
'1710'	1.50606	3.15556	4.1596	8.24747	5.23535	5.16364	7.1	4.80505	5.0302	11.3668	16.5925	28.8954	0.287671	0.611111	0.585859	1.71642
'1711'	1.21212	3.53535	3.93939	4.64646	8.83838	5.30303	4.69697	3.43434	4.413	3.48719	4.96334	10.2661	0.403509	0.852941	1.51724	1.09259
'1715'	1.00404	2.00808	2.36667	4.73333	3.44242	3.51414	6.59798	4.37475	2.23736	5.10221	9.10373	13.0127	0.291667	0.571429	0.358696	1.08197
'1716'	1.36263	4.87677	5.66566	6.88485	5.16364	6.95657	4.01616	4.66162	4.40271	20.4345	16.4176	22.5845	0.263889	0.701031	1.41071	1.47692
'1721'	2.15152	3.80101	5.59394	9.1798	9.32323	11.403	5.73737	7.38687	11.9892	24.6624	20.9694	45.5804	0.230769	0.333333	0.975	1.24272
'1724'	0.860606	5.59394	7.31515	7.81717	7.74545	8.67778	6.38283	5.45051	3.94495	27.4398	32.362	26.982	0.111111	0.644628	1.14607	1.43421
'1728'	0.788889	2.0798	3.58586	4.66162	4.5899	4.80505	6.45455	3.44242	2.41223	6.59892	14.0105	11.2588	0.171875	0.432836	0.555556	1.35417
'1733'	0.860606	1.79293	1.86465	2.79697	4.94848	3.37071	3.08384	2.72525	2.45338	3.58492	3.10144	4.43357	0.173913	0.531915	0.604651	1.02632
'1735'	1.14747	2.9404	3.29899	2.86869	5.66566	5.95253	4.51818	3.01212	4.30499	11.1045	10.0038	5.50853	0.202532	0.493976	0.730159	0.952381
'1737'	1.72121	2.43838	2.65354	4.44646	4.37475	5.16364	4.44646	5.66566	4.62387	7.70474	7.09783	16.9216	0.393443	0.472222	0.596774	0.78481
'1738'	1.00404	1.64949	3.29899	3.58586	7.31515	6.31111	2.58182	2.65354	4.80389	7.07725	5.59082	6.24403	0.137255	0.261364	1.27778	1.35135
'1739'	1.86465	2.22323	3.22727	4.87677	4.94848	4.5899	5.0202	3.08384	5.90457	6.83552	11.588	11.2588	0.376812	0.484375	0.642857	1.5814
'1740'	1.29091	2.29495	2.5101	3.22727	4.08788	4.37475	3.65758	4.51818	2.99857	5.73484	6.55777	9.07802	0.315789	0.52459	0.686275	0.714286
'1742'	1.43434	2.36667	3.44242	4.1596	4.01616	5.73737	4.87677	4.51818	3.61063	8.23451	11.6651	12.4263	0.357143	0.4125	0.705882	0.920635
'1743'	1.29091	2.5101	4.23131	3.94444	4.30303	5.09192	4.80505	4.80505	3.06544	7.3087	13.9642	12.5292	0.3	0.492958	0.880597	0.820896
'1744'	2.15152	2.29495	3.22727	3.29899	5.66566	6.59798	3.58586	5.52222	7.26756	9.62836	7.68417	12.5292	0.379747	0.347826	0.9	0.597403
'1746'	2.07071	3.43434	3.33333	4.09091	4.19192	5.35354	4.54545	3.63636	12.4572	19.9459	16.1244	13.8459	0.467391	0.518182	0.717949	0.902778
'1749'	1.07576	2.5101	3.65758	6.38283	4.44646	5.30707	5.16364	4.44646	3.23003	8.02877	12.3543	18.9481	0.241935	0.472973	0.708333	1.43548
'1751'	1.36263	2.79697	2.9404	4.87677	6.59798	6.52626	2.86869	3.94444	6.39319	10.8885	5.47253	13.6813	0.206522	0.428571	1.025	1.23636
'1753'	2.29495	3.58586	5.37879	7.17172	6.59798	4.1596	4.80505	4.66162	9.61293	8.73341	16.8599	21.9158	0.347826	0.862069	1.1194	1.53846
'1754'	1.00404	2.65354	3.29899	3.51414	4.08788	3.08384	5.09192	2.86869	2.96771	4.71131	11.5828	7.02582	0.245614	0.860465	0.647887	1.225
'1755'	2.65354	3.08384	5.52222	6.88485	9.32323	4.94848	3.65758	6.23939	14.9106	9.58207	14.0979	27.1312	0.284615	0.623188	1.5098	1.10345
'1757'	1.50606	4.66162	4.73333	6.59798	5.30707	7.1	4.01616	6.81313	4.57244	21.4015	12.5292	30.3355	0.283784	0.656566	1.17857	0.968421
'1758'	1.31313	2.42424	4.19192	5.50505	5.05051	5	3.73737	3.83838	4.7576	3.14259	6.16174	3.04486	0.518519	0.818182	1.10256	1.14286
'1761'	2.72525	4.08788	4.37475	5.37879	7.96061	6.45455	4.94848	3.72929	13.1927	15.3581	14.2522	13.8356	0.342342	0.633333	0.884058	1.44231
'1767'	1.43434	3.37071	5.09192	5.0202	4.30303	5.95253	4.1596	4.01616	4.39757	12.3543	14.6586	14.1751	0.333333	0.566265	1.22414	1.25
'1769'	1.86465	4.08788	4.1596	4.94848	6.59798	7.67374	3.01212	4.30303	7.26756	18.6807	8.36309	11.7628	0.282609	0.53271	1.38095	1.15
'1780'	1.72121	4.30303	3.80101	10.1121	5.30707	8.89293	5.52222	7.74545	5.70912	22.1884	14.0825	53.856	0.324324	0.483871	0.688312	1.30556
'1781'	1.0101	1.9697	2.22222	5.05051	4.69697	4.34343	3.9899	4.24242	4.84504	10.405	8.38366	15.7438	0.438596	0.6	0.686567	1.31667
'1782'	1.07576	2.22323	1.93636	3.44242	3.37071	4.30303	2.86869	2.72525	2.25793	5.69883	3.58492	6.03315	0.319149	0.516667	0.675	1.26316
'1783'	1.86465	2.65354	3.37071	4.30303	4.30303	1.72121	4.87677	4.37475	4.68559	3.26089	9.30947	11.804	0.433333	1.54167	0.691176	0.983607
'1784'	2.22323	3.51414	2.22323	4.51818	6.88485	5.37879	4.23131	3.87273	10.2044	12.3183	5.47767	12.6887	0.322917	0.653333	0.525424	1.16667
'1800'	1.86465	3.22727	4.73333	5.52222	4.44646	5.45051	4.80505	5.0202	4.88104	10.4822	17.0502	17.8269	0.419355	0.592105	0.985075	1.1
'1855'	1.50606	3.65758	4.1596	4.80505	9.03636	5.95253	4.1596	4.51818	4.61359	12.4829	12.4521	15.5329	0.166667	0.614458	1	1.06349
'1856'	0.932323	1.57778	2.43838	2.00808	6.16768	4.08788	4.30303	1.29091	3.24031	4.05811	6.59892	1.78989	0.151163	0.385965	0.566667	1.55556
'1857'	0.573737	1.64949	2.86869	4.87677	6.45455	4.66162	4.30303	4.80505	1.85161	4.61359	6.90238	15.1215	0.0888889	0.353846	0.666667	1.01493
'1858'	0.788889	2.72525	3.22727	3.44242	6.6697	8.60606	4.08788	3.15556	3.5592	13.0744	8.52254	6.22346	0.11828	0.316667	0.789474	1.09091
'1859'	0.788889	2.22323	3.29899	3.15556	9.39495	4.08788	5.0202	3.87273	4.73703	6.02801	10.7548	8.59969	0.0839695	0.54386	0.657143	0.814815
'1860'	1.14747	2.29495	2.79697	3.08384	11.403	4.37475	3.65758	3.15556	5.71941	6.34175	6.10516	5.81713	0.100629	0.52459	0.764706	0.977273
'1862'	1.79293	1.93636	3.37071	4.37475	10.3273	3.72929	4.23131	3.29899	12.38	4.59816	9.6335	9.68493	0.173611	0.519231	0.79661	1.32609
'1863'	0.932323	2.72525	5.23535	4.37475	7.96061	6.6697	6.52626	2.86869	7.14412	11.0582	23.7983	9.21689	0.117117	0.408602	0.802198	1.525
'1864'	1.29091	2.58182	3.44242	4.66162	5.73737	7.45859	4.5899	3.08384	4.03753	12.0663	10.3793	11.4748	0.225	0.346154	0.75	1.51163
'1881'	2.15152	3.15556	3.22727	4.23131	9.32323	5.66566	4.80505	3.01212	8.34766	9.21174	9.29404	8.934	0.230769	0.556962	0.671642	1.40476
'1882'	0.788889	2.36667	3.65758	3.51414	4.44646	6.38283	5.88081	3.37071	2.37109	8.59454	14.0362	8.67169	0.177419	0.370787	0.621951	1.04255
'1883'	0.932323	1.64949	2.43838	2.29495	5.88081	3.51414	4.30303	1.72121	3.11173	3.57463	6.33147	2.93171	0.158537	0.469388	0.566667	1.33333
'1884'	1.57778	5.23535	6.74141	5.80909	12.3354	6.74141	7.45859	4.94848	9.23232	22.4919	31.1173	20.2391	0.127907	0.776596	0.903846	1.17391
'1885'	1.00404	4.73333	5.09192	5.16364	5.37879	6.59798	5.80909	5.73737	3.31232	15.1215	15.8467	16.1141	0.186667	0.717391	0.876543	0.9
'1886'	3.29899	3.51414	5.80909	5.88081	6.88485	4.87677	5.66566	3.94444	14.1545	11.0736	23.5823	16.5204	0.479167	0.720588	1.02532	1.49091
'1887'	1.14747	1.79293	2.5101	4.08788	3.58586	9.68182	3.80101	2.5101	2.84942	12.2206	6.42919	7.05668	0.32	0.185185	0.660377	1.62857
'1888'	1.36263	2.22323	3.15556	4.23131	4.5899	4.94848	4.5899	3.08384	4.06325	6.97953	8.7077	8.94429	0.296875	0.449275	0.6875	1.37209
'1889'	1.79293	2.65354	6.23939	5.45051	7.5303	4.80505	6.45455	3.37071	8.4711	8.57911	28.6433	13.1516	0.238095	0.552239	0.966667	1.61702
'1890'	1.86465	2.65354	5.37879	5.59394	4.80505	4.51818	8.60606	4.23131	6.3829	8.3168	29.816	15.8775	0.38806	0.587302	0.625	1.32203
'1891'	3.72929	4.1596	3.80101	7.24343	5.37879	10.0404	4.44646	5.16364	11.6137	22.2501	11.2537	25.8711	0.693333	0.414286	0.854839	1.40278
'1892'	1.93636	2.43838	3.87273	5.52222	8.67778	3.58586	6.23939	4.80505	10.5284	5.99201	14.5145	15.9393	0.22314	0.68	0.62069	1.14925
'1893'	1.43434	1.14747	2.86869	5.95253	4.23131	8.24747	4.73333	4.1596	4.1404	4.59816	8.61512	14.2882	0.338983	0.13913	0.606061	1.43103
'1894'	1.21919	1.72121	2.58182	5.09192	3.29899	3.58586	3.65758	3.15556	2.4791	4.34099	5.60625	11.6497	0.369565	0.48	0.705882	1.61364
'1895'	0.932323	1.50606	2.9404	2.86869	4.66162	4.80505	5.59394	3.15556	3.05001	4.38728	10.1633	6.64007	0.2	0.313433	0.525641	0.909091
'1896'	1.71717	2.92929	5	3.68687	7.87879	7.07071	6.66667	4.24242	15.322	10.9142	7.61216	18.3	0.385965	0.52439	0.807692	1.30769
'1897'	2.65354	2.29495	3.29899	4.51818	6.38283	3.58586	5.30707	4.1596	8.75399	5.04563	10.477	13.9591	0.41573	0.64	0.621622	1.08621
'1898'	2.0798	4.01616	4.23131	3.87273	5.0202	6.23939	4.44646	4.01616	5.74512	13.5116	11.3205	7.90533	0.414286	0.643678	0.951613	0.964286
'BL072'	1.51515	2.07071	2.87879	3.93939	7.07071	4.89899	4.14141	3.88889	13.6145	14.3602	25.3207	21.7101	0.193333	0.484211	0.527559	1.51613
'BL073'	1.61616	3.38384	4.24242	4.14141	5.55556	5.45455	3.88889	4.54545	8.53797	10.0707	10.4667	11.6754	0.230769	0.494118	1.08929	1.54167
'BL075'	1.56566	2.82828	5	5.25253	5.35354	3.53535	4.14141	3.93939	15.0443	21.0569	19.3493	16.6079	0.290323	0.883721	0.847059	1.49091
'BL076'	1.46465	2.57576	2.42424	3.88889	5.45455	5.40404	3.23232	3.83838	13.7328	11.5365	14.0516	9.94724	1.15789	1.4375	1.2807	1.51163
'BL077'	1.71717	2.9798	3.43434	4.79798	5.70707	6.41414	4.69697	4.74747	7.50415	8.67684	11.0068	13.5219	0.313253	0.560606	0.64	1.44231
'BL078'	1.81818	2.72727	4.94949	5.70707	8.23232	6.51515	8.0303	4.44444	3.47176	7.78189	12.3903	9.26318	0.4	0.875	0.787879	1.26
'BL079'	1.16162	2.9798	2.52525	3.83838	4.84848	4.94949	4.34343	3.78788	10.3896	11.372	10.9811	20.7689	0.172414	0.982143	0.869565	1.53226
'BL080'	1.41414	3.9899	3.78788	4.24242	5.50505	5.75758	4.89899	4.54545	5.95086	17.5645	14.7614	15.2038	0.215909	0.727273	0.972973	1.23333
'BL081'	1.11111	3.23232	3.13131	5.50505	4.14141	5.80808	4.14141	4.09091	3.2866	4.51072	8.01334	11.2279	0.44898	0.482143	0.723077	1.44681
'BL082'	1.31313	2.42424	4.09091	6.11111	4.59596	2.87879	5.75758	3.73737	4.21241	20.9746	13.9796	17.0708	0.154639	0.386364	1.01562	1.08824
'BL091'	1.61616	4.0404	3.93939	4.94949	4.39394	5.30303	4.09091	4.24242	3.50777	7.72532	16.3764	11.4542	0.129032	0.644068	0.961039	1.29412
'BL092'	0.757576	4.24242	3.28283	3.83838	5.80808	6.71717	2.32323	2.87879	11.8966	10.261	12.4366	20.1105	0.875	0.852459	1.26923	1.48387
'BL093'	2.72727	3.38384	3.93939	3.0303	6.21212	6.0101	4.34343	3.38384	3.70836	12.5961	12.5035	8.46596	0.283333	1.08333	1.25424	1.57895
'BL095'	2.57576	2.9798	4.0404	5.60606	6.81818	3.43434	4.84848	4.34343	2.942	9.6335	18.0635	15.8158	0.34	0.784615	1.35484	1.37288
'BL096'	3.48485	2.87879	5.35354	5.60606	8.58586	5.05051	5.30303	4.74747	5.45195	17.8114	13.6659	11.1456	0.888889	1.09589	1.67347	1.52273
'BL097'	2.9798	3.28283	4.54545	4.09091	5.55556	4.54545	4.54545	3.08081	5.57025	6.93324	10.2456	8.67169	0.283784	0.469697	1.06	1.02083
'BL099'	2.32323	4.24242	4.79798	3.13131	2.9798	4.34343	3.88889	2.67677	2.83399	8.69227	6.82523	13.2081	0.511111	0.909091	1.36842	1.5625
'BL100'	1.51515	3.63636	3.53535	4.89899	4.14141	5.65657	5	4.14141	1.30641	4.34099	7.07725	7.96705	0.109091	0.571429	1.04167	1.475
'BL101'	2.32323	2.67677	2.72727	4.34343	5.10101	4.54545	4.24242	4.49495	7.92076	15.1883	8.16764	31.7345	0.514706	0.696203	1.56757	1.14773
'BL103'	1.36364	3.08081	3.38384	2.9798	3.68687	4.24242	3.33333	2.72727	4.80903	13.7945	29.2554	30.0835	0.202381	0.637363	0.397436	0.697842
'BL104'	1.81818	1.76768	3.73737	4.24242	4.44444	2.72727	3.38384	3.78788	5.09192	5.956	6.85609	8.88257	0.343284	0.673077	1	1.28261
'BL106'	2.52525	3.78788	3.28283	3.78788	2.72727	2.27273	2.57576	2.47475	6.41376	10.2044	5.62683	12.8172	0.603448	0.481481	1.05405	1.67391
'BL107'	1.26263	2.32323	4.0404	4.19192	2.92929	2.77778	3.58586	3.08081	4.19183	6.62464	10.5387	11.0891	0.142857	0.851064	0.602564	1.19231
'BL108'	1.9697	2.9798	4.74747	4.49495	3.63636	3.13131	5.15152	3.28283	6.14116	15.0443	27.5118	22.2604	0.508197	0.383929	1	1.3662
'BL109'	1.66667	2.62626	4.0404	4.59596	6.9697	5.20202	5.60606	3.9899	1.42985	2.91628	4.93248	4.94791	0.466667	0.594595	1.2	1.3125
'BL110'	1.76768	1.21212	2.52525	3.08081	5.50505	3.9899	3.58586	3.08081	5.25651	8.21908	7.73046	13.3007	0.186047	0.506849	0.661017	1.32727
'T001'	1.36263	2.29495	3.51414	3.22727	6.02424	6.31111	6.38283	2.58182	5.62683	8.80028	13.4242	5.54453	0.22619	0.363636	0.550562	1.25
'T002'	1.79293	4.08788	3.94444	4.37475	5.45051	6.52626	3.29899	4.51818	5.97658	15.2603	8.34252	13.5064	0.328947	0.626374	1.19565	0.968254
'T003'	1.79293	3.29899	4.37475	6.31111	2.15152	2.79697	3.08384	4.08788	2.70026	5.70398	9.03687	17.1325	0.833333	1.17949	1.4186	1.54386
'T004'	2.37374	4.69697	5.40404	6.81818	7.27273	10.7576	8.88889	6.41414	2.59225	14.4477	9.16545	6.21317	0.16	0.494737	0.762712	0.847826
'T005'	2.67677	4.64646	2.9798	5.85859	6.16162	7.92929	4.44444	5.65657	4.55701	12.7709	4.413	8.45053	0.409836	0.538462	1.21212	1.13043
'T006'	1.21919	1.72121	3.94444	2.79697	7.88889	3.37071	5.30707	2.22323	7.05154	3.66721	11.5725	4.03753	0.154545	0.510638	0.743243	1.25806
'T007'	0.932323	3.08384	3.37071	4.08788	6.52626	5.09192	5.45051	2.9404	4.24841	8.92372	12.1846	8.03392	0.142857	0.605634	0.618421	1.39024
'T010'	1.36263	3.37071	3.72929	6.09596	5.0202	6.52626	3.87273	3.94444	4.45929	13.6762	8.35795	16.8239	0.271429	0.516484	0.962963	1.54545
'T011'	0.932323	3.15556	4.66162	6.74141	6.16768	5.30707	4.94848	5.16364	3.24031	10.0295	12.915	23.6697	0.151163	0.594595	0.942029	1.30556
'T012'	2.9798	2.9798	4.14141	3.63636	7.0202	6.46465	6.61616	5.30303	3.46148	8.91343	7.9722	7.68417	0.333333	0.661538	1.14894	1.29545
'T013'	1.50606	3.80101	3.65758	3.94444	3.51414	6.38283	3.22727	2.5101	3.42033	14.9672	8.91343	7.0824	0.428571	0.595506	1.13333	1.57143
'T014'	1.29091	2.43838	4.66162	5.37879	7.88889	5.66566	5.73737	3.22727	5.18964	9.53063	14.2265	11.5777	0.163636	0.43038	0.8125	1.66667
'T015'	1.29091	2.86869	4.44646	4.1596	5.66566	5.0202	5.0202	2.72525	5.00448	7.74075	13.6196	7.96705	0.227848	0.571429	0.885714	1.52632
'T016'	0.860606	1.79293	3.37071	4.1596	3.94444	3.29899	7.45859	3.29899	2.65397	4.06839	13.4036	9.80837	0.218182	0.543478	0.451923	1.26087
'T017'	2.0798	3.29899	5.95253	7.24343	3.15556	4.08788	4.23131	4.23131	4.24327	9.72094	18.4543	22.7388	0.659091	0.807018	1.40678	1.71186
'T018'	1.29091	2.0798	3.37071	6.52626	5.45051	3.37071	4.30303	4.66162	4.51072	3.88837	7.87962	19.5293	0.236842	0.617021	0.783333	1.4
'T019'	0.717172	1.79293	2.36667	2.86869	2.86869	3.94444	1.86465	2.58182	1.48643	4.63416	2.74141	5.4931	0.25	0.454545	1.26923	1.11111
'T020'	1.64949	2.43838	3.01212	4.73333	4.94848	7.88889	4.1596	4.73333	5.3748	12.8584	8.1985	14.8386	0.333333	0.309091	0.724138	1
'T021'	1.00404	3.01212	3.51414	4.01616	5.66566	9.53838	5.80909	4.1596	3.42033	18.9635	10.3536	10.8319	0.177215	0.315789	0.604938	0.965517
'T022'	1.86465	3.72929	5.16364	7.02828	3.01212	4.80505	7.81717	8.03232	3.44605	11.2331	24.6212	37.4282	0.619048	0.776119	0.66055	0.875
'T023'	1.86465	3.37071	3.80101	6.02424	3.37071	3.94444	4.87677	4.1596	3.93466	7.61216	9.89581	17.0142	0.553191	0.854545	0.779412	1.44828
'T024'	1.50606	4.37475	3.72929	4.80505	5.23535	6.23939	3.65758	4.37475	5.27708	20.846	8.41967	12.9407	0.287671	0.701149	1.01961	1.09836
'T026'	2.22323	1.86465	3.72929	4.37475	4.30303	4.73333	4.66162	3.29899	5.01991	5.70398	9.40719	10.3896	0.516667	0.393939	0.8	1.32609
'T027'	3.13131	4.29293	2.52525	4.59596	7.27273	6.51515	4.39394	4.49495	12.0869	7.51958	10.6776	13.9745	0.359223	1.15217	0.935484	1.4717
'T030'	0.860606	3.65758	2.58182	6.02424	4.37475	6.52626	6.38283	6.02424	2.90085	13.2544	8.84142	22.2039	0.196721	0.56044	0.404494	1
'T031'	1.57778	3.58586	3.37071	3.80101	6.59798	5.45051	3.72929	3.22727	6.02287	11.5365	7.56073	7.15955	0.23913	0.657895	0.903846	1.17778
'T032'	0.860606	2.0798	3.65758	4.01616	2.79697	4.01616	3.58586	3.44242	1.62016	4.70617	7.75103	8.64083	0.307692	0.517857	1.02	1.16667
'T033'	5.52222	4.94848	5.09192	6.16768	3.65758	4.94848	3.37071	4.51818	13.5322	13.8202	10.9759	18.0017	1.5098	1	1.51064	1.36508
'T034'	2.00808	2.9404	3.80101	6.31111	5.66566	4.51818	3.58586	4.30303	6.78408	7.91048	9.4432	18.9481	0.35443	0.650794	1.06	1.46667
'T035'	1.93636	2.22323	4.66162	6.02424	5.52222	4.80505	4.51818	4.87677	6.88181	7.75618	12.5189	18.0943	0.350649	0.462687	1.03175	1.23529
'T036'	4.01616	4.01616	3.44242	3.72929	2.72525	3.51414	2.29495	2.72525	7.52987	7.90533	5.55996	6.5732	1.47368	1.14286	1.5	1.36842
'T037'	2.07071	2.77778	4.09091	3.93939	6.06061	6.61616	5.80808	5.75758	9.41748	15.0392	18.8092	12.3183	0.45122	0.407767	0.611111	0.925373
'T038'	2.22323	3.08384	2.86869	6.59798	4.80505	4.23131	3.44242	4.5899	6.73265	7.8899	6.60921	18.7527	0.462687	0.728814	0.833333	1.4375
'T039'	2.29495	2.43838	3.15556	5.73737	3.15556	3.29899	2.58182	3.65758	5.13307	5.3748	5.42109	15.1935	0.727273	0.73913	1.22222	1.56863
'T040'	3.94444	3.44242	4.01616	4.01616	3.01212	2.79697	3.15556	2.9404	8.14707	6.8098	8.5534	8.36309	1.30952	1.23077	1.27273	1.36585
'T043'	2.27273	3.08081	4.39394	4.29293	7.72727	7.52525	3.58586	3.38384	4.98391	9.30947	12.7195	17.1685	0.530612	0.37931	0.857143	1.61538
'T044'	3.08384	4.08788	4.66162	5.16364	8.39091	5.23535	4.44646	4.5899	14.2625	12.8275	13.0333	14.5814	0.367521	0.780822	1.04839	1.125
'T045'	2.72525	4.23131	3.58586	5.0202	4.80505	5.45051	3.22727	3.87273	8.2808	13.1567	7.80247	12.0303	0.567164	0.776316	1.11111	1.2963
'T046'	3.08384	3.72929	4.80505	6.38283	6.74141	5.37879	5.0202	4.08788	13.0744	14.1802	15.6564	19.1127	0.457447	0.693333	0.957143	1.5614
'T047'	2.00808	3.87273	4.37475	4.66162	6.23939	6.81313	5.88081	3.15556	7.56073	14.6997	13.5322	11.0839	0.321839	0.568421	0.743902	1.47727
'T048'	3.29899	4.30303	4.37475	4.94848	6.38283	5.59394	3.51414	3.80101	13.5785	12.2309	9.96267	12.2103	0.516854	0.769231	1.2449	1.30189
'T049'	0.573737	1.79293	1.36263	4.44646	2.43838	2.43838	1.93636	2.86869	0.910373	2.69512	1.88247	9.42262	0.235294	0.735294	0.703704	1.55
'T050'	1.07576	1.14747	1.93636	3.44242	2.79697	2.0798	1.43434	3.08384	2.10363	1.57387	2.0522	7.28813	0.384615	0.551724	1.35	1.11628
'T051'	1.14747	2.29495	3.80101	4.01616	5.95253	5.0202	4.73333	2.72525	3.76493	7.50415	9.45348	7.18012	0.192771	0.457143	0.80303	1.47368
'T052'	2.00808	2.5101	4.1596	4.94848	3.51414	3.94444	5.0202	3.15556	4.36671	7.13897	12.1743	11.3051	0.571429	0.636364	0.828571	1.56818
'T053'	0.932323	2.79697	3.51414	3.65758	3.72929	8.46263	3.22727	5.16364	2.44824	12.1897	7.43214	11.1816	0.25	0.330508	1.08889	0.708333
'T054'	2.42424	2.72727	3.78788	5.65657	7.07071	5.45455	5.40404	5.55556	8.87228	11.4285	12.4726	14.53	0.433333	1.10526	1.06557	0.807692
'T055'	1.00404	2.5101	3.65758	3.72929	9.96869	4.30303	3.72929	3.94444	4.92219	5.59082	8.17279	9.22717	0.100719	0.583333	0.980769	0.945455
'T056'	1.9697	4.49495	3.53535	4.09091	8.23232	7.12121	2.87879	3.08081	7.16469	10.0501	12.8738	16.3301	0.703704	0.737705	0.304348	0.515152
'T057'	0.717172	1.86465	4.08788	6.16768	4.87677	4.87677	6.16768	4.66162	1.60473	5.25136	15.7747	18.7475	0.147059	0.382353	0.662791	1.32308
'T058'	1.07576	1.72121	2.15152	3.51414	6.38283	3.51414	6.45455	3.08384	4.62902	3.77522	7.91562	7.2367	0.168539	0.489796	0.333333	1.13953
'T059'	1.64949	3.65758	4.37475	5.37879	8.46263	7.24343	4.23131	4.1596	8.59969	14.8077	12.1435	15.9393	0.194915	0.50495	1.0339	1.2931
'T060'	2.00808	2.65354	3.87273	3.80101	10.7576	7.60202	3.37071	3.01212	4.47472	12.0766	7.30356	7.07725	0.186667	0.349057	1.14894	1.2619
'T061'	2.36667	1.93636	5.30707	3.22727	4.5899	4.66162	5.30707	2.79697	6.0743	5.20507	16.6079	5.09192	0.515625	0.415385	1	1.15385
'T062'	2.00808	3.01212	5.30707	5.09192	9.82525	5.66566	5.23535	3.80101	12.8841	9.0883	16.6747	14.3808	0.20438	0.531646	1.0137	1.33962
'T063'	1.36263	2.58182	3.51414	3.65758	8.10404	5.45051	3.15556	2.9404	6.6555	8.18307	6.83037	6.89209	0.168142	0.473684	1.11364	1.2439
'T064'	1.21212	3.0303	3.33333	3.78788	5.70707	4.34343	3.0303	2.92929	6.10516	10.1427	12.1949	14.3911	1.02273	0.896552	1.46809	1.27273
'T065'	4.23131	4.87677	5.66566	5.95253	8.82121	3.65758	6.74141	5.23535	21.2318	12.1177	19.9356	22.137	0.479675	1.33333	0.840426	1.13699
'T066'	2.79697	4.73333	4.5899	5.30707	6.38283	6.02424	4.5899	5.16364	10.0758	17.4565	14.3602	16.8342	0.438202	0.785714	1	1.02778
'T067'	2.00808	3.15556	2.5101	4.94848	5.45051	5.45051	4.23131	3.87273	5.55996	8.71284	5.86857	11.9223	0.368421	0.578947	0.59322	1.27778
'T068'	3.08384	4.08788	4.87677	4.5899	4.66162	4.1596	4.94848	3.01212	9.3249	9.52549	14.2574	10.2918	0.661538	0.982759	0.985507	1.52381
'T069'	2.72525	3.08384	3.65758	5.37879	3.58586	5.66566	4.01616	3.65758	6.18745	9.85981	8.92372	14.0208	0.76	0.544304	0.910714	1.47059
'T070'	2.43838	4.23131	5.66566	5.16364	6.23939	7.60202	5.37879	5.59394	9.36605	17.7497	16.7622	17.5748	0.390805	0.556604	1.05333	0.923077
'T071'	2.58182	3.37071	3.87273	4.1596	3.37071	6.81313	6.88485	5.45051	5.60625	13.5219	16.0524	14.8746	0.765957	0.494737	0.5625	0.763158
'T072'	0.932323	4.94848	5.88081	6.31111	5.88081	5.59394	7.88889	4.51818	3.88837	16.9473	26.4214	18.979	0.158537	0.884615	0.745455	1.39683
'T074'	1.07576	2.72525	2.9404	4.23131	6.81313	3.72929	6.38283	3.44242	4.18155	7.20584	10.441	10.1581	0.157895	0.730769	0.460674	1.22917
'T075'	0.788889	4.80505	4.44646	6.45455	4.23131	6.31111	3.37071	6.95657	1.54301	17.0194	9.6695	25.3927	0.186441	0.761364	1.31915	0.927835
'T076'	1.36263	3.72929	4.23131	4.66162	6.6697	5.95253	6.52626	3.22727	5.42624	13.1721	16.3096	11.2022	0.204301	0.626506	0.648352	1.44444
'T077'	0.932323	4.37475	6.02424	5.59394	6.95657	9.1798	8.74949	3.65758	3.20945	25.9688	29.0239	15.7078	0.134021	0.476562	0.688525	1.52941
'T078'	0.932323	2.86869	3.58586	5.30707	4.1596	6.09596	2.72525	4.1596	2.75169	10.9091	6.71208	14.926	0.224138	0.470588	1.31579	1.27586
'T079'	1.50606	2.72525	2.9404	2.5101	6.31111	7.38687	4.01616	3.08384	6.59378	12.8841	7.37557	5.11249	0.238636	0.368932	0.732143	0.813953
'T080'	0.860606	2.9404	6.45455	6.23939	5.80909	4.80505	6.23939	4.5899	3.59006	10.4616	24.4926	19.8688	0.148148	0.61194	1.03448	1.35938
'T081'	0.860606	2.86869	4.73333	4.1596	8.10404	5.23535	4.87677	3.44242	5.11249	8.73341	15.3941	9.60264	0.106195	0.547945	0.970588	1.20833
'T082'	1.86465	4.1596	4.5899	5.37879	5.45051	9.25152	6.02424	3.37071	5.68855	24.8218	17.8886	12.4521	0.342105	0.449612	0.761905	1.59574
'T083'	1.79293	2.72525	3.37071	4.66162	6.16768	6.59798	2.5101	4.1596	6.71208	9.43291	5.92	11.5571	0.290698	0.413043	1.34286	1.12069
'T084'	1.36263	3.01212	5.30707	6.6697	6.59798	4.73333	3.08384	4.08788	6.07944	8.81571	11.2794	17.4565	0.206522	0.636364	1.72093	1.63158
'T085'	0.932323	2.65354	3.01212	4.37475	5.73737	6.38283	4.23131	3.65758	2.21164	9.23746	8.17279	10.3433	0.1625	0.41573	0.711864	1.19608
'T086'	0.932323	2.65354	2.79697	3.72929	2.79697	2.58182	2.86869	2.29495	1.87218	4.82446	5.19993	6.73265	0.333333	1.02778	0.975	1.625
'T091'	2.00808	3.44242	5.23535	3.87273	5.88081	4.44646	6.81313	2.43838	7.51958	9.67979	17.328	6.70693	0.341463	0.774194	0.768421	1.58824
'T092'	2.72727	3.43434	4.89899	4.49495	4.44444	3.48485	4.14141	4.19192	10.9656	14.3242	25.5779	16.5925	0.733333	1.34545	0.692308	0.971429
'T093'	1.50606	3.29899	3.22727	5.09192	3.44242	4.23131	2.72525	2.86869	3.11173	9.14488	6.17202	10.9039	0.4375	0.779661	1.18421	1.775
'T094'	1.43434	2.0798	3.87273	4.94848	4.44646	3.29899	5.0202	2.43838	4.62387	4.32042	11.7526	9.26832	0.322581	0.630435	0.771429	2.02941
'T095'	0.932323	1.64949	2.79697	4.73333	5.52222	3.37071	2.29495	4.37475	3.72379	3.79579	4.47472	15.3066	0.168831	0.489362	1.21875	1.08197
'T096'	1.43434	2.36667	4.30303	5.66566	3.29899	3.94444	4.1596	4.01616	2.76712	6.15659	11.9171	14.9054	0.434783	0.6	1.03448	1.41071
'T097'	2.00808	2.65354	2.79697	2.79697	5.59394	4.80505	2.86869	1.72121	7.1184	7.427	5.16393	3.5592	0.358974	0.552239	0.975	1.625
'T098'	1.21919	2.65354	3.65758	3.87273	3.58586	4.30303	3.44242	2.43838	2.98829	6.37776	8.73341	6.73265	0.34	0.616667	1.0625	1.58824
'T099'	1.64949	4.94848	5.95253	6.88485	4.1596	6.38283	5.09192	4.94848	4.61359	20.2545	21.1958	21.8592	0.396552	0.775281	1.16901	1.3913
'T100'	0.430303	1.72121	3.44242	4.94848	2.86869	4.37475	5.37879	4.01616	0.745786	4.83475	10.5439	12.3132	0.15	0.393443	0.64	1.23214
'T102'	0.932323	3.51414	4.87677	4.30303	5.52222	3.51414	4.30303	3.08384	3.23003	7.82818	13.8048	9.28375	0.168831	1	1.13333	1.39535
'T107'	0.932323	2.43838	3.87273	5.45051	10.7576	3.15556	6.6697	3.37071	5.75027	5.32337	13.8819	13.311	0.0866667	0.772727	0.580645	1.61702
'T108'	0.788889	1.43434	2.36667	5.59394	4.87677	3.80101	3.29899	3.44242	1.47614	3.69293	5.3388	15.6872	0.161765	0.377358	0.717391	1.625
'T109'	1.57778	4.01616	3.01212	6.16768	9.1798	5.73737	2.0798	5.95253	11.0634	14.6637	4.31527	18.4338	0.171875	0.7	1.44828	1.03614
'T110'	1.29091	3.72929	4.01616	4.08788	7.24343	10.1838	3.65758	2.9404	5.39538	29.4251	10.2353	8.57397	0.178218	0.366197	1.09804	1.39024
'T112'	1.07576	2.9404	4.66162	5.23535	3.72929	4.73333	4.80505	3.94444	1.06467	8.63055	16.6542	14.0105	0.288462	0.621212	0.970149	1.32727
'T113'	0.573737	1.43434	4.80505	4.30303	5.30707	3.51414	6.81313	3.51414	2.49453	3.06029	18.192	10.0193	0.108108	0.408163	0.705263	1.22449
'T114'	1.21919	2.29495	3.44242	7.81717	7.02828	4.80505	4.5899	4.66162	5.36452	7.43729	10.1581	27.9747	0.173469	0.477612	0.75	1.67692
'T115'	1.36263	4.08788	6.09596	5.45051	5.80909	6.09596	5.95253	3.87273	3.51805	16.6902	21.2523	14.5763	0.234568	0.670588	1.0241	1.40741
'T116'	1.29091	2.36667	3.29899	3.51414	6.38283	6.74141	4.23131	2.9404	6.09487	11.3102	8.37338	7.69446	0.202247	0.351064	0.779661	1.19512
'T117'	2.57576	5	4.94949	5.85859	3.83838	3.63636	4.29293	4.89899	6.58863	5.07135	4.40785	18.3155	0.692308	0.343284	0.761905	1.4918
'T119'	2.92929	2.52525	6.66667	6.46465	8.13131	6.41414	6.11111	5.80808	11.1199	12.7658	14.2625	12.8635	0.320755	0.494737	0.76	0.604938
'T120'	1.21919	3.65758	3.80101	3.37071	8.31919	3.22727	7.1	2.22323	6.59892	6.85095	14.9312	5.30794	0.146552	1.13333	0.535354	1.51613
'T121'	2.65354	2.9404	4.37475	4.5899	5.45051	3.72929	2.9404	4.1596	8.57911	5.43652	10.0553	12.1486	0.486842	0.788462	1.4878	1.10345
'T122'	1.57778	3.80101	3.87273	5.59394	8.24747	3.80101	2.9404	3.87273	5.35937	8.26537	8.09564	15.7181	0.191304	1	1.31707	1.44444
'T123'	3.43434	3.53535	4.14141	4.89899	1.91919	2.27273	3.18182	3.48485	15.0186	10.6313	15.5175	19.4264	0.86747	0.828125	0.842105	1.29231
'T124'	1.93636	3.22727	4.51818	5.09192	9.6101	9.1798	6.81313	7.1	12.9818	16.9731	17.3948	19.3647	0.201493	0.351562	0.663158	0.717172
'T125'	0.860606	1.64949	2.65354	3.37071	7.17172	4.94848	3.22727	2.0798	4.31013	5.36966	5.28222	4.89133	0.12	0.333333	0.822222	1.62069
'T126'	2.22323	3.08384	3.72929	7.31515	7.60202	6.02424	7.81717	6.52626	10.5644	8.25508	17.544	30.8807	0.292453	0.511905	0.477064	1.12088
'T127'	0	1.79293	4.51818	5.30707	0	7.96061	6.81313	4.08788	0	10.1787	19.6888	14.4374	NaN	0.225225	0.663158	1.29825
'T128'	1.57778	1.43434	2.22323	3.87273	4.66162	3.15556	3.87273	3.94444	4.21755	2.93171	4.33585	8.81056	0.338462	0.454545	0.574074	0.981818
'T129'	4.1596	3.94444	4.1596	5.88081	5.66566	5.88081	4.37475	4.08788	13.023	13.1978	13.2596	16.4124	0.734177	0.670732	0.95082	1.4386
'T130'	2.22323	3.58586	4.30303	4.08788	5.73737	4.44646	3.65758	3.22727	7.92076	10.2404	11.6394	9.48434	0.3875	0.806452	1.17647	1.26667
'T131'	2.15152	3.87273	2.86869	4.01616	4.1596	6.81313	3.65758	3.80101	6.38804	12.6321	5.6114	9.37633	0.517241	0.568421	0.784314	1.0566
'T132'	2.43838	4.51818	5.73737	4.51818	5.66566	6.02424	8.74949	3.15556	9.61293	15.0186	24.9195	10.4307	0.43038	0.75	0.655738	1.43182
'T133'	3.15556	2.72525	5.59394	5.59394	6.23939	4.37475	6.88485	4.87677	11.7628	8.06992	21.849	19.6065	0.505747	0.622951	0.8125	1.14706
'T134'	3.29899	2.72525	4.5899	5.52222	5.37879	3.29899	5.0202	4.08788	9.95239	6.14631	15.3323	15.7695	0.613333	0.826087	0.914286	1.35088
'T135'	1.86465	2.36667	5.16364	5.73737	5.95253	5.37879	4.30303	4.08788	8.72313	8.54311	13.023	15.1266	0.313253	0.44	1.2	1.40351
'T136'	2.5101	3.65758	5.0202	7.17172	6.02424	5.45051	4.23131	5.73737	9.48949	13.5682	13.023	25.7373	0.416667	0.671053	1.18644	1.25
'T137'	2.47475	2.87879	6.16162	5.50505	6.06061	5.90909	4.44444	3.78788	12.7607	12.3749	20.3831	18.6241	0.316667	0.6625	1.05195	1.17143
'T138'	3.94444	5.45051	5.88081	6.31111	3.37071	5.16364	6.38283	3.72929	9.51006	19.5447	24.2406	17.2611	1.17021	1.05556	0.921348	1.69231
'T139'	2.79697	3.44242	4.94848	5.37879	10.901	5.0202	7.74545	3.37071	20.6711	10.0501	23.6697	13.6865	0.256579	0.685714	0.638889	1.59574
'T140'	1.21919	2.29495	2.9404	5.37879	6.88485	6.59798	4.23131	4.08788	5.72455	10.1633	6.8098	14.0311	0.177083	0.347826	0.694915	1.31579
'T141'	2.43838	3.15556	3.65758	3.72929	6.88485	4.30303	3.29899	3.94444	9.68493	7.13897	6.76865	7.28299	0.354167	0.733333	1.1087	0.945455
'T142'	1.29091	2.00808	4.30303	4.51818	6.81313	4.66162	3.65758	3.08384	5.23079	5.69369	9.49463	10.441	0.189474	0.430769	1.17647	1.46512
'T143'	1.86465	2.5101	3.29899	4.66162	6.31111	5.66566	4.23131	4.44646	8.23965	11.0634	9.13459	12.987	0.295455	0.443038	0.779661	1.04839
'T144'	1.36263	2.79697	3.65758	4.08788	6.31111	5.23535	4.1596	2.86869	5.39538	8.30137	9.05744	7.55044	0.215909	0.534247	0.87931	1.425
'T145'	2.58182	3.51414	3.15556	5.30707	5.30707	5.66566	2.79697	5.95253	8.6254	11.0273	5.23079	17.8423	0.486486	0.620253	1.12821	0.891566
'T146'	1.86465	1.93636	2.72525	7.5303	4.51818	4.44646	4.30303	5.09192	5.6474	5.6474	8.30137	25.2487	0.412698	0.435484	0.633333	1.47887
'T148'	1.86465	2.5101	4.94848	5.30707	3.58586	5.30707	5.0202	3.51414	4.32042	6.58349	14.3037	12.6321	0.52	0.472973	0.985714	1.5102
'T149'	1.64949	3.65758	4.73333	6.09596	2.36667	4.87677	4.51818	5.09192	2.48938	9.58721	13.1104	19.6373	0.69697	0.75	1.04762	1.19718
'T150'	4.23131	3.94444	5.80909	6.81313	8.10404	4.44646	6.31111	5.09192	19.2104	11.2228	22.065	23.0011	0.522124	0.887097	0.920455	1.33803
'T151'	3.01212	3.01212	4.01616	6.02424	3.65758	4.73333	3.15556	5.45051	6.43948	8.31166	8.92372	20.0899	0.823529	0.636364	1.27273	1.10526
'T152'	2.9404	3.01212	4.37475	4.23131	3.29899	4.51818	5.80909	2.58182	6.05373	9.22203	13.9436	8.06992	0.891304	0.666667	0.753086	1.63889
'T153'	1.72121	3.51414	3.58586	6.52626	6.59798	11.403	5.0202	3.87273	6.75322	21.9313	10.9965	16.9011	0.26087	0.308176	0.714286	1.68519
'T154'	1.93636	3.29899	3.94444	5.52222	5.45051	4.73333	6.81313	4.66162	5.70398	7.8899	15.8775	14.5094	0.355263	0.69697	0.578947	1.18462
'T155'	1.14747	2.22323	5.0202	6.02424	6.52626	3.72929	6.95657	4.87677	5.25136	5.27194	18.3926	16.3764	0.175824	0.596154	0.721649	1.23529
'T156'	2.43838	3.08384	4.94848	5.52222	5.45051	3.22727	5.95253	4.1596	7.79732	6.22346	15.857	14.494	0.447368	0.955556	0.831325	1.32759
'T157'	2.79697	2.58182	4.73333	5.37879	8.17576	6.38283	4.5899	4.80505	14.2059	10.6416	13.0333	16.2016	0.342105	0.404494	1.03125	1.1194
'T159'	3.01212	3.44242	3.15556	3.22727	4.73333	4.08788	3.22727	2.5101	8.87228	9.22717	6.40862	5.39023	0.636364	0.842105	0.977778	1.28571
'T160'	1.43434	2.43838	3.44242	5.37879	5.23535	5.0202	3.01212	4.44646	6.57835	7.65331	6.18745	15.5844	0.273973	0.485714	1.14286	1.20968
'T162'	1.06061	2.72727	3.78788	4.14141	4.89899	5.10101	4.84848	3.78788	6.76351	7.97734	17.4205	15.8981	0.413333	0.656716	0.744444	0.894737
'T163'	3.80101	4.37475	4.66162	5.30707	2.79697	3.37071	3.94444	3.87273	7.2727	10.4513	13.1207	14.35	1.35897	1.29787	1.18182	1.37037
'T164'	2.86869	3.29899	5.80909	6.09596	3.80101	6.59798	4.37475	4.51818	7.09783	14.5403	19.0973	18.8092	0.754717	0.5	1.32787	1.34921
'T165'	2.5101	3.65758	4.51818	5.66566	4.30303	3.15556	5.16364	4.1596	6.28003	6.76865	15.4146	16.1707	0.583333	1.15909	0.875	1.36207
'T166'	1.07576	3.01212	3.80101	5.23535	2.79697	2.79697	3.22727	4.1596	2.04705	5.50853	8.05449	15.4198	0.384615	1.07692	1.17778	1.25862
'T167'	1.36263	1.86465	2.79697	3.08384	7.24343	3.44242	4.80505	5.88081	7.65845	4.64959	9.55121	11.0325	0.188119	0.541667	0.58209	0.52439
'T168'	2.27273	2.62626	3.93939	4.79798	5.9596	5.05051	5.30303	3.68687	6.83037	22.065	11.9634	8.05963	0.57377	0.5625	1.01639	1.2381
'T169'	3.22727	3.80101	2.86869	3.87273	2.65354	6.02424	4.66162	2.5101	6.04858	12.8532	8.02877	7.20069	1.21622	0.630952	0.615385	1.54286
'T171'	4.01616	4.30303	4.87677	4.87677	5.73737	4.66162	3.58586	3.72929	13.4447	14.6843	11.9994	12.8481	0.7	0.923077	1.36	1.30769
'T172'	2.15152	2.43838	2.22323	4.1596	3.22727	2.43838	2.00808	3.01212	3.69293	3.42033	2.942	9.08316	0.666667	1	1.10714	1.38095
'T173'	1.36263	2.86869	3.08384	4.73333	3.80101	4.66162	5.88081	3.65758	3.80094	9.19631	11.1096	11.1405	0.358491	0.615385	0.52439	1.29412
'T174'	1.64949	4.23131	4.01616	6.38283	4.73333	5.52222	4.30303	4.66162	4.9119	13.3419	8.65112	19.7556	0.348485	0.766234	0.933333	1.36923
'T175'	1.31313	2.47475	3.43434	4.24242	5.80808	4.64646	5.10101	3.9899	5.91486	18.1457	15.6461	14.6328	0.5	0.509434	0.909091	1.39286
'T177'	1.57778	2.58182	3.22727	4.51818	5.66566	3.72929	6.09596	3.37071	6.33661	6.29032	12.4521	10.8062	0.278481	0.692308	0.529412	1.34043
'T178'	3.72929	4.73333	4.23131	4.80505	3.72929	3.87273	3.22727	4.08788	9.33004	12.0046	9.45348	13.275	1	1.22222	1.31111	1.17544
'T179'	2.5101	3.22727	4.23131	3.65758	4.08788	2.72525	6.09596	2.43838	7.14926	6.14631	14.6586	6.35204	0.614035	1.18421	0.694118	1.5
'T180'	0.959596	3.28283	3.23232	3.93939	5.65657	6.81818	6.9697	3.63636	10.297	18.5984	11.6651	18.5829	0.836066	0.374046	0.865672	1.40323
'T181'	0.858586	3.53535	4.69697	5	6.51515	8.18182	6.31313	4.0404	5.41595	9.46891	10.3433	17.0245	0.12	1.16	0.846154	0.468468
'T191'	1.00404	1.43434	3.22727	4.5899	5.23535	2.86869	2.86869	4.23131	2.7877	2.56139	5.46224	10.9811	0.191781	0.5	1.125	1.08475
'T192'	1.56566	3.0303	4.84848	4.59596	5.80808	4.94949	4.54545	3.53535	3.19402	5.73998	4.57758	6.4189	0.233333	0.5	1.57143	1.17073
'T195'	2.5101	2.65354	3.44242	3.51414	4.23131	4.66162	2.86869	2.72525	5.48281	7.79218	5.86342	6.0743	0.59322	0.569231	1.2	1.28947
'T196'	4.01616	4.44646	4.08788	4.1596	3.80101	4.30303	3.01212	2.79697	10.7496	11.7886	8.64083	8.56883	1.0566	1.03333	1.35714	1.48718
'T197'	4.0404	3.9899	4.19192	3.08081	6.26263	5.15152	3.38384	3.0303	4.95305	7.62245	5.77599	9.68493	0.193548	1.35	1.07143	0.551282
'T198'	3.80101	3.29899	4.44646	6.45455	7.96061	4.5899	3.51414	4.37475	19.5499	11.5005	10.4616	19.8482	0.477477	0.71875	1.26531	1.47541
'T199'	1.29091	1.86465	3.08384	6.23939	7.17172	4.5899	3.44242	4.5899	6.37261	6.16688	6.69665	20.3934	0.18	0.40625	0.895833	1.35938
'T200'	1.07576	2.22323	3.29899	5.09192	3.65758	5.23535	5.52222	4.23131	2.55625	7.79218	12.0354	14.5094	0.294118	0.424658	0.597403	1.20339
'T201'	1.66667	3.0303	2.62626	5.60606	6.21212	5.45455	3.48485	4.94949	7.58645	5.26165	9.70551	13.9488	0.184211	0.596491	1.29167	0.876712
'T203'	2.36667	2.65354	3.29899	3.15556	3.58586	2.43838	2.86869	2.72525	4.92733	4.6393	6.35718	5.55482	0.66	1.08824	1.15	1.15789
'T204'	2.58182	2.43838	3.08384	5.66566	5.0202	7.60202	6.95657	5.80909	6.72751	11.2691	11.1096	22.4662	0.514286	0.320755	0.443299	0.975309
'T205'	3.08081	3.38384	4.49495	5.9596	3.9899	2.42424	2.92929	4.24242	3.95524	7.26756	14.2779	25.0173	1.31034	0.23913	0.454545	1.15
'T207'	3.37071	4.51818	5.30707	4.66162	7.1	4.51818	7.74545	3.87273	12.3029	12.8172	23.6851	12.1743	0.474747	1	0.685185	1.2037
'T211'	2.29495	2.00808	3.65758	2.9404	5.23535	2.43838	4.37475	3.15556	7.68417	3.68264	8.66141	6.43433	0.438356	0.823529	0.836066	0.931818
'T213'	4.79798	5.45455	7.37374	6.31313	12.9293	13.4343	4.74747	4.54545	28.9931	24.3898	14.9466	11.1508	0.358491	0.446154	0.682927	0.65
'T215'	3.13131	4.44444	4.94949	4.79798	6.26263	6.36364	6.11111	4.79798	7.86933	13.5682	11.48	8.90829	0.444444	0.545455	0.835821	1.20833
'T216'	2.9404	3.22727	4.44646	4.80505	6.95657	3.94444	5.37879	3.72929	13.5064	7.21612	13.4653	10.0295	0.42268	0.818182	0.826667	1.28846
'T217'	2.58182	4.1596	3.29899	4.1596	4.87677	3.51414	2.22323	3.58586	7.8179	8.92372	5.1845	10.045	0.529412	1.18367	1.48387	1.16
'T218'	0.932323	3.22727	3.51414	4.01616	8.60606	6.88485	5.30707	3.72929	4.95819	11.552	10.6467	8.93915	0.108333	0.46875	0.662162	1.07692
'T219'	1.57778	2.79697	2.72525	3.01212	5.66566	4.51818	4.08788	3.80101	5.81713	6.25946	6.04344	6.84066	0.278481	0.619048	0.666667	0.792453
'T220'	1.43434	3.01212	5.45051	5.09192	5.59394	5.52222	6.23939	4.44646	5.86342	9.82895	20.3368	15.1626	0.25641	0.545455	0.873563	1.14516
'T221'	2.36667	4.51818	3.29899	5.59394	4.01616	4.44646	2.00808	3.72929	5.94572	12.5138	5.19479	15.4455	0.589286	1.01613	1.64286	1.5
'T223'	2.0202	3.88889	3.28283	4.79798	6.91919	5.05051	4.44444	3.83838	10.0193	9.67979	8.48653	17.1016	0.364583	0.481013	0.779661	0.9875
'T224'	1.86869	3.53535	5.70707	3.9899	6.21212	6.06061	4.89899	3.18182	4.76274	6.37261	10.6004	16.2479	0.154639	0.703704	0.888889	0.804878
'T225'	3.38384	3.93939	3.68687	3.93939	6.66667	6.51515	4.79798	4.39394	3.18888	3.96038	13.3316	17.5234	0.127907	0.755556	0.442105	0.903614
'T226'	1.46465	4.09091	5.55556	5.50505	4.89899	6.21212	4.29293	4.34343	5.42109	6.43433	7.78189	8.67684	0.166667	0.540984	1.15909	1.55
'T228'	1.11111	2.0202	2.72727	5.85859	5.9596	5.65657	4.14141	4.94949	9.43291	14.3705	9.33519	23.8652	0.554054	0.666667	1.14583	1.14634
'T231'	1.50606	2.65354	4.44646	3.22727	3.08384	3.72929	3.80101	2.43838	3.28146	6.58349	11.804	5.7657	0.488372	0.711538	1.16981	1.32353
'T232'	2.43838	2.79697	3.37071	3.94444	4.87677	7.1	4.08788	3.01212	7.66874	13.3316	9.58207	8.59969	0.5	0.393939	0.824561	1.30952
'T233'	1.00404	3.29899	4.23131	5.95253	2.79697	5.37879	3.72929	5.37879	2.07791	9.81866	11.7731	22.2193	0.358974	0.613333	1.13462	1.10667
'T234'	1.50606	3.44242	3.58586	4.73333	3.87273	7.1	3.65758	3.72929	3.95009	14.2008	8.45053	12.1692	0.388889	0.484848	0.980392	1.26923
'T235'	2.86869	2.9404	5.37879	6.38283	7.17172	3.80101	4.73333	4.5899	11.9274	6.14631	18.3463	22.2604	0.4	0.773585	1.13636	1.39062
'T236'	1.72121	2.9404	4.44646	4.1596	6.6697	3.51414	3.29899	3.01212	7.09783	5.39023	9.0163	8.24994	0.258065	0.836735	1.34783	1.38095
'T241'	1.86465	3.08384	2.79697	5.45051	7.60202	3.37071	4.73333	4.94848	8.87228	5.79142	7.61731	16.6645	0.245283	0.914894	0.590909	1.10145
'T242'	2.36667	4.30303	4.37475	6.38283	6.38283	6.6697	4.30303	4.30303	9.73122	16.7725	10.8833	18.1406	0.370787	0.645161	1.01667	1.48333
'T244'	2.65354	3.22727	4.80505	6.81313	5.80909	5.09192	4.73333	4.80505	9.04201	9.02658	14.5763	24.0863	0.45679	0.633803	1.01515	1.41791
'T245'	1.51515	2.22222	3.33333	3.28283	5.45455	3.68687	3.9899	3.63636	4.0221	7.95162	5.73998	12.8275	0.138614	0.434783	0.955556	1.18966
'T246'	1.36263	2.0798	2.22323	4.1596	5.30707	5.0202	3.94444	3.94444	4.13526	6.03315	5.34394	10.3999	0.256757	0.414286	0.563636	1.05455
'T248'	3.0303	2.87879	4.14141	4.19192	6.81818	6.46465	5.30303	3.73737	4.78332	7.07725	8.73856	7.50929	0.34375	0.485714	0.707692	1.13043
'T249'	1.93636	3.22727	5.73737	4.80505	6.16768	4.73333	6.09596	3.37071	6.65036	7.33442	20.4911	10.9553	0.313953	0.681818	0.941176	1.42553
'T250'	2.5101	3.94444	4.01616	5.23535	4.1596	5.52222	4.66162	3.72929	5.43652	12.2155	10.9245	13.3933	0.603448	0.714286	0.861538	1.40385
'T251'	1.43434	2.9404	4.37475	4.73333	5.59394	4.30303	3.80101	4.01616	4.61873	7.93105	10.4616	12.128	0.25641	0.683333	1.15094	1.17857
'T252'	1.57778	3.87273	5.0202	5.73737	4.01616	5.66566	3.87273	4.66162	3.73407	12.6321	12.7349	18.0069	0.392857	0.683544	1.2963	1.23077
'T254'	1.56566	2.67677	4.79798	4.59596	5.70707	6.46465	6.0101	3.53535	7.43214	10.0553	11.3154	10.621	1.19048	1.375	1.10714	1.22222
'T255'	1.21212	3.58586	5.15152	4.74747	5.35354	5.70707	5.60606	3.63636	5.05077	9.75694	9.65407	14.458	0.8	0.883333	1.16667	1.4
'T256'	1.76768	3.63636	4.09091	6.51515	6.21212	5.40404	3.9899	4.79798	7.01039	9.57692	8.75913	9.74151	0.358025	0.656716	0.779661	1
'T258'	3.08081	5.35354	3.53535	5.90909	5.60606	6.41414	4.64646	4.54545	13.383	12.5086	12.879	20.4037	0.330508	0.521277	1.46154	1.12676
'T259'	1.11111	3.9899	3.38384	6.81818	5.40404	5.80808	4.24242	5.05051	12.1075	9.2066	9.02658	27.1158	0.609756	1.17647	0.898305	0.669811
'T260'	1.36263	2.65354	4.1596	5.0202	4.5899	5.52222	5.45051	4.30303	4.16097	10.0244	13.1361	13.9436	0.296875	0.480519	0.763158	1.16667

## Sheet: PCs
	Linear					Lanceolate					Ovate					Broad–ovate
individual	PC1	PC2	PC3	PC4	PC5	PC1	PC2	PC3	PC4	PC5	PC1	PC2	PC3	PC4	PC5	PC1	PC2	PC3	PC4	PC5
'0001'	-38.3991	89.2532	456.422	-16.7697	-3.19953	161.736	92.616	219.22	147.941	25.4688	40.7319	74.4657	24.0753	215.52	190.342	1.20604	30.167	-14.4091	6.53829	45.9681
'0002'	11.0631	99.6798	404.878	-71.4696	-40.6789	110.578	90.5709	234.123	122.59	25.6528	-20.6236	79.0851	0.401922	208.64	208.551	-19.1926	18.6471	-7.43247	5.47473	55.3564
'0004'	-122.185	76.1743	489.497	-107.234	-53.1467	109.295	95.1525	241.098	118.15	1.43575	-21.5017	104.922	-14.9864	205.459	201.167	-15.5816	13.4763	-11.4419	5.72416	33.2818
'0009'	87.675	-278.528	499.025	-0.207152	-33.1326	210.231	107.675	229.948	137.845	20.5149	8.27743	83.7877	3.30122	189.562	221.52	-66.9395	36.7218	-13.1566	-7.40259	50.9452
'0010'	-157.617	-158.192	541.708	-44.5639	14.629	172.176	146.799	238.514	139.927	13.4826	44.8113	61.793	-9.22738	224.19	188.897	-49.0837	24.6761	-19.8488	-16.6633	42.8758
'0014'	-206.421	-24.5735	618.774	-14.3184	-47.9592	249.309	142.392	247.293	143.412	11.9842	1.52123	70.9702	-26.5869	211.216	198.375	-23.2047	32.7349	-17.2185	-0.302096	46.7122
'0021'	-35.9095	241.242	634.097	-125.79	84.0105	100.936	100.386	258.76	125.084	33.2938	161.654	128.858	-2.38239	229.575	214.576	-17.1882	22.4618	-16.9445	-2.38573	49.353
'0023'	310.339	154.953	606.043	-14.7648	-94.7975	243.099	30.9754	242.22	139.017	11.7054	3.98376	83.4495	21.3823	189.319	209.266	-3.23128	16.5943	-1.24459	-2.36782	38.2333
'0024'	418.298	-60.7174	599.873	-141.417	15.4139	119.371	145.308	261.005	128.238	7.49566	28.9936	74.2219	-26.9719	197.607	204.812	-31.1784	15.6501	-5.16524	-2.89301	53.0714
'0026'	-124.293	-34.5412	447.764	-94.6636	-34.7099	48.4054	-76.4451	296.671	185.614	21.5559	103.949	100.057	17.745	221.368	210.392	-30.2504	42.92	-14.3968	-7.91917	53.674
'0027'	-158.252	-163.587	588.512	31.8166	26.347	232.522	72.9105	227.235	150.436	13.9172	127.384	82.0797	12.9327	219.991	215.688	-23.3331	18.0802	-11.9547	-1.63225	49.9122
'0028'	-183.018	61.8462	633.145	8.92294	-43.9549	263.076	106.294	236.52	142.483	7.64427	34.0555	81.0425	26.8007	204.858	198.297	-49.1969	-3.34686	-20.866	-10.1596	47.2621
'0029'	-132.478	-299.092	589.498	-199.518	45.7435	52.3306	194.525	318.361	181.696	-18.3929	32.0073	81.0032	-16.8379	196.025	204.019	-26.1386	19.1721	-14.5711	2.82111	45.7056
'0033'	-77.5815	27.9137	402.135	-70.75	-34.3143	93.7059	43.6556	233.172	134.287	35.1898	21.9824	62.8722	3.52798	227.302	187.837	-51.6637	-22.164	-22.5964	-8.16864	55.2695
'0034'	-184.099	143.844	694.144	-51.1999	-59.5261	221.993	42.0349	224.002	140.977	3.14209	68.2953	60.1062	9.69672	216.051	197.325	-48.5263	55.2304	-10.9806	-5.96182	52.6033
'0035'	-175.674	44.76	586.547	1.74503	-88.639	240.694	45.0728	220.492	123.826	16.406	11.8066	89.6018	7.1573	189.06	202.138	-19.3404	1.59551	-2.28243	-13.9425	47.0579
'0036'	-2.01084	133.95	483.925	44.0658	-71.1112	227.363	-2.83657	239.729	135.212	0.381739	39.272	49.9738	-5.35343	209.45	205.135	-24.1962	31.3951	-24.2581	-16.2136	60.1922
'0037'	36.454	144.909	490.268	43.1162	-23.6203	230.726	55.6762	225.39	139.06	14.5048	59.381	72.1713	20.0941	202.01	201.636	-26.4857	24.0023	-17.1603	9.73741	56.7132
'0038'	-8.18888	73.5839	358.271	-38.9098	-79.4732	124.662	55.7117	221.073	131.752	10.5243	-49.1345	120.739	12.5725	208.206	205.795	23.813	5.78823	2.68027	-4.48138	48.0171
'0053'	-116.071	-64.8231	468.021	4.81333	-1.12069	195.976	129.876	229.832	141.172	21.4452	32.8436	60.3929	-8.03564	227.893	179.076	-46.6801	3.35659	-17.3918	-22.689	48.2572
'0054'	-51.1903	-7.24622	415.705	22.1717	-39.1044	183.767	39.9513	215.91	146.473	8.07481	36.0131	75.7685	-12.2754	188.399	206.834	-30.6906	33.7481	-18.0481	18.5356	44.6807
'0055'	-9.22196	-16.1714	362.611	-37.5219	-67.1206	118.581	23.7292	212.051	160.5	1.44261	-4.39132	78.1073	7.05739	207.952	194.854	-64.5791	-3.782	-27.8647	-11.9222	53.1357
'0057'	-28.3978	90.774	441.132	13.8533	-39.9409	185.611	34.5078	214.755	134.289	5.28356	42.8103	72.9875	1.25521	215.407	191.999	-36.1481	15.8017	-0.924399	-9.45428	41.5886
'0058'	-43.5072	126.024	469.781	-60.505	-34.7361	135.272	73.5451	218.256	124.27	13.7182	15.7741	85.5704	-0.983388	203.542	194.868	-30.519	15.0816	-12.5161	-12.3779	49.5958
'0059'	65.9005	148.189	473.343	-10.7811	-11.7241	177.004	74.6657	211.176	148.417	14.6167	48.2393	54.4466	-3.20058	210.02	195.286	-30.2778	21.3887	-4.00856	-3.28906	51.5059
'0060'	-96.2732	45.4954	446.903	-67.0182	-3.23916	108.587	71.3695	236.376	121.397	15.5618	48.5194	39.4776	-40.3793	202.192	230.558	-53.7009	17.0925	-5.15828	-15.7941	55.8882
'0065'	-95.4229	4.84137	410.269	-70.661	-41.2735	95.7285	30.0174	220.085	144.285	20.1775	28.2937	64.8109	-24.8817	196.308	211.089	-63.3602	14.9471	-15.6889	-9.79754	54.0697
'0066'	-4.48063	116.751	448.708	-25.1119	-29.241	158.177	67.0834	209.841	132.175	15.2373	26.6206	57.5592	-15.561	218.863	192.302	-52.7258	-10.4088	-29.1663	-15.6514	46.3152
'0067'	-259.568	-140.075	715.224	-71.1163	-70.4693	207.398	49.2398	216.308	139.345	15.9863	42.562	67.3014	-6.48095	206.826	194.912	-32.5552	-21.5269	-22.5982	-5.76029	52.1632
'0068'	-55.2791	121.803	495.593	-29.4099	-36.443	175.439	88.169	213.788	156.153	20.9821	13.635	88.9376	-22.2974	211.916	193.243	-20.7088	30.9097	-16.0348	-4.40885	47.9502
'0073'	181.326	167.544	500.494	-55.5163	-48.6762	164.301	75.792	218.661	126.928	33.7594	7.20823	77.4821	6.57073	208.043	198.131	-62.4136	36.6266	-6.16703	-7.99402	56.3565
'0076'	33.0085	196.106	544.997	-28.3079	11.1504	182.243	92.0018	213.528	127.151	10.5314	75.0197	59.5581	-13.3254	206.342	193.164	-29.6346	2.90917	-13.7743	-6.34152	56.4689
'0122'	67.4506	-48.2537	313.978	-85.8164	-88.325	62.0768	6.44665	237.058	154.833	4.54626	-38.2154	74.0822	12.2141	206.19	221.303	-63.8395	22.8018	-6.07818	-2.16821	47.3751
'0123'	10.886	-7.20921	333.468	-90.1484	-75.9029	59.827	9.38967	240.076	147.179	24.3795	-19.3412	133.976	-6.12047	224.34	177.793	-64.1333	11.7206	2.84719	-13.5858	57.5279
'0124'	11.907	-18.0785	332.584	-82.6362	-86.0647	70.1048	6.55226	244.348	133.796	31.6661	-28.7333	84.1808	4.79215	207.387	211.073	-72.9586	1.40683	-6.63483	-10.1544	62.7309
'0125'	78.4012	-23.0197	318.796	-82.8368	-66.0817	54.2942	-10.5656	252.836	132.346	13.8786	-2.17713	69.9987	25.5323	201.521	207.659	-53.7707	8.62232	-4.73669	-9.3701	59.165
'0126'	57.0607	-36.7668	342.662	-42.6852	-68.196	107.764	18.7578	216.288	155.615	-12.7825	-8.89749	77.9569	6.09951	208.522	208.473	-61.3767	-23.6034	-10.1679	-12.1011	58.9749
'0127'	34.3901	-29.3953	327.282	-68.6628	-77.0103	76.5613	1.17293	242.212	136.82	18.2528	-14.5152	108.809	-9.0924	213.148	187.585	-69.0215	6.0314	-13.8832	-10.4765	62.6296
'0128'	17.9838	-30.4466	331.654	-56.1289	-74.6706	79.9525	-25.4488	244.785	141.944	17.1292	4.52581	80.7934	4.44317	194.697	213.606	-45.1663	-3.5794	-2.42377	-11.4432	54.8724
'0129'	75.9454	-40.4671	321.789	-66.341	-81.0093	82.5264	11.6684	231.268	146.52	11.9011	-27.0307	83.8361	7.79876	209.382	215.661	-69.0097	5.0264	-16.422	-9.29922	59.1543
'0130'	-117.333	-42.2509	426.145	-76.7076	-64.6252	102.381	37.0249	223.778	138.909	29.6315	-3.04267	92.4918	4.68274	207.977	197.503	-49.8473	23.7461	-1.45775	-7.96231	53.6479
'0131'	75.3497	-33.4243	325.746	-48.7494	-97.003	92.5381	-24.7211	237.713	151.435	47.6806	-21.6816	109.325	2.03833	212.12	194.899	-19.4406	34.27	-21.492	6.68784	60.4771
'0132'	36.3288	135.995	445.912	-9.51773	-15.5479	174.26	84.4513	207.876	138.736	13.7527	37.0819	85.7111	20.4637	186.161	217.055	-34.3896	36.0499	-12.6428	6.55126	55.7918
'0133'	-108.505	-159.362	473.66	-16.4087	-2.45761	162.551	69.2139	212.585	146.922	20.816	68.7165	56.0863	-4.56004	215.375	194.603	-71.7287	24.782	-14.7437	-11.9935	60.529
'0134'	-43.0498	21.043	450.31	87.5181	-35.7315	236.425	-21.7424	243.685	136.545	7.81334	94.6283	172.56	-35.0575	212.941	188.029	3.24049	14.3044	-1.60221	-21.5773	61.5413
'0137'	15.1245	-19.0385	326.106	-64.1754	-81.4647	78.1062	-9.46808	247.242	137.131	12.0784	-12.3721	94.2252	13.319	212.529	200.477	-49.4351	18.2203	-0.98622	2.72662	59.3822
'0138'	59.1776	-35.423	323.037	-58.3886	-88.121	80.71	-23.1698	247.169	148.22	16.0164	-15.4505	86.495	6.13482	211.375	209.656	-43.9191	-6.89317	-3.64755	-9.6014	65.2431
'0139'	-32.6566	41.3311	438.358	68.1248	37.6853	207.094	33.6216	218.879	139.942	2.86617	141.012	84.8396	-6.85919	208.481	209.182	-26.5237	0.0367137	-28.6428	-10.8826	46.9145
'0140'	-7.23575	80.272	418.462	21.9356	-101.215	203.653	19.6657	215.201	132.024	-1.38012	-22.6246	82.9706	2.03249	201.2	214.313	-55.7117	5.18739	-9.05077	1.36372	51.1603
'0141'	22.0816	-46.4585	323.837	-79.269	-81.6703	66.7743	10.6322	244.961	149.448	15.8878	-31.1529	99.5911	2.57184	206.157	219.975	-31.4372	50.3339	-20.8894	-7.53566	56.5808
'0142'	-16.2128	58.7535	389.859	-37.327	22.7615	100.06	39.4769	234.628	126.869	13.8695	90.4724	85.5486	14.0265	199.695	203.357	-13.7888	4.46259	-5.87719	-27.5982	65.3219
'0143'	-17.4595	68.7109	382.896	-54.2544	-16.2882	98.4556	39.6468	239.975	118.118	14.5278	44.3102	81.8824	6.62823	195.352	202.784	-59.9437	-0.08009	-27.1942	-1.81735	60.0577
'0144'	-24.7235	23.1676	375.435	-42.4276	-52.9025	118.807	44.4934	218.454	135.456	7.54911	0.185463	85.9659	8.53567	212.032	194.437	-57.1086	25.4542	-6.0377	-11.1295	57.4882
'0145'	-68.5369	-32.4949	388.77	-33.2097	-70.3823	136.335	49.7973	211.938	151.04	19.7218	-20.587	88.4655	8.96839	205.075	207.756	-44.2183	-1.8666	2.03144	-10.984	44.726
'0146'	-183.148	13.3988	570.827	-46.33	-28.8723	175.364	74.0675	209.204	129.193	13.1433	46.8603	65.0609	-6.51834	199.733	202.797	-28.2294	-5.00437	-24.7605	-9.10082	50.7677
'0147'	100.827	171.795	478.506	-51.8507	-15.3226	143.11	65.3109	212.124	135.709	21.8146	47.1982	73.7928	-31.3473	192.086	213.398	-47.7906	4.86993	-9.99401	-13.3089	51.1149
'0148'	-19.2648	99.5996	449.272	27.6407	-9.84119	191.095	39.1763	212.085	132.711	5.68843	76.6861	63.846	22.8532	218.596	199.038	-23.8996	12.9277	-17.0873	2.90939	45.5495
'0149'	24.013	79.7003	429.549	68.1184	-34.962	227.949	18.4288	223.942	132.67	10.9111	64.2247	102.362	22.9533	183.347	222.309	-49.1934	-24.3857	-17.7043	-1.63169	62.5178
'0150'	-279.999	-7.47875	709.421	-184.695	-63.194	94.0319	30.063	227.499	142.328	10.768	46.1002	48.0977	-8.1272	209.87	202.499	-38.616	14.2576	-20.3251	-11.6959	64.1045
'0151'	-18.9189	-19.0578	409.139	35.4729	25.0255	193.573	120.467	229.23	139.393	14.9337	56.6405	37.9689	-36.4026	235.872	202.19	-6.79214	34.1521	-19.228	-2.69636	46.973
'0153'	-29.2224	86.2645	428.099	-48.0869	-37.5192	129.368	56.9753	214.684	138.994	17.6871	17.5249	73.1799	0.371199	202.075	202.832	-53.7275	5.45554	-9.67361	-14.4207	59.9925
'0154'	-138.82	-28.6469	454.662	-76.7163	-26.3383	104.956	44.1457	228.309	128.794	24.7949	48.6638	59.3056	12.8231	217.129	196.49	-61.6268	17.688	-9.60048	0.883293	60.8536
'0155'	-4.44846	1.87774	351.472	-66.1933	-73.6057	89.1455	17.4838	234.164	142.687	18.0472	-16.005	52.9871	5.77724	189.329	241.293	-45.1553	51.8472	-7.7703	1.28238	52.2158
'0156'	-28.9999	-9.8226	411.619	50.9706	-13.7809	202.827	42.1127	209.154	150.008	-7.95445	68.7449	122.311	-19.7819	189.622	207.19	-39.7408	-16.7003	-21.8751	-11.0719	56.6178
'0157'	1.2413	120.851	471.239	34.739	13.3514	208.574	70.9541	213.729	141.765	10.2717	89.9884	36.9253	-3.97573	209.389	206.125	-43.1345	11.6415	-25.5905	-14.5199	53.2762
'0158'	-13.5468	38.6077	401.421	8.95664	-14.8018	167.13	60.2631	207.6	160.745	8.82019	49.2272	121.386	1.64978	181.302	216.152	-53.4187	22.0116	-16.6614	-13.7739	55.7983
'0159'	71.673	159.509	477.284	-11.4257	-36.3125	177.016	39.235	208.24	140.881	-1.16872	44.9039	97.9196	10.2243	192.479	209.182	-27.5583	44.4931	-28.4826	-20.4339	65.4261
'0160'	20.4421	-22.5065	358.976	-21.8343	29.1203	101.229	26.2782	217.039	154.11	21.0105	108.855	111.593	2.94762	209.63	204.98	-62.0511	-0.436646	-4.59488	-4.01516	65.5628
'0161'	67.4981	139.892	484.329	51.2926	-60.9084	233.637	5.55205	236.293	136.302	3.4667	45.7248	80.8067	35.3227	206.137	199.216	-13.5826	22.7871	-10.0378	-26.6161	34.6296
'0162'	-14.7468	-7.46784	380.382	-11.866	-8.6177	137.723	68.1534	206.473	144.6	14.6312	37.0205	67.0989	-20.895	194.408	210.72	-7.05037	8.37297	-31.5336	-9.53973	51.7107
'0163'	-29.9282	141.574	523.053	16.8128	22.7351	216.23	125.254	236.63	149.73	15.7296	66.2493	47.4965	-10.4231	196.939	222.458	30.5129	16.6201	-14.4893	-15.091	35.5741
'0164'	-26.906	-2.62707	399.805	28.2553	-46.873	192.978	54.1051	210.4	135.277	6.98159	18.0293	73.918	4.48488	196.889	204.502	-54.4777	19.7321	-18.1406	-14.2245	51.3689
'0165'	103.944	-34.8112	346.343	-23.7169	-9.52849	102.352	18.5993	230.189	129.852	11.2752	49.9765	88.7679	34.1533	198.541	213.131	38.4426	-22.4129	-32.8011	13.1457	57.4729
'0166'	19.2159	-33.3074	366.353	-19.4105	-40.5009	127.264	24.8435	208.93	192.008	-0.511383	32.7666	86.9255	39.2401	217.914	190.902	-48.0328	48.0047	-8.51215	0.0879914	54.3112
'0167'	-68.8772	7.55765	417.727	13.4118	-46.085	172.335	14.1765	207.787	132.42	1.87003	46.0723	69.0967	29.2706	216.325	201.666	-58.5756	-14.0955	-5.29242	-14.6343	59.4174
'0168'	65.314	-15.1532	346.52	-29.5919	-2.8322	97.0034	32.7429	234.168	130.263	16.2501	50.1517	70.615	19.6047	226.074	194.591	30.5413	14.4484	8.91067	-14.3185	63.5701
'0169'	-35.0584	22.6824	386.239	-43.1863	27.3835	91.8941	40.3448	238.233	128.169	0.124534	95.921	84.4664	15.6999	217.869	201.137	-31.1999	9.6986	-10.0612	-29.8598	57.5
'0170'	-26.1083	-6.44875	389.497	-10.9484	-39.8284	145.792	49.5873	205.303	145.179	5.22768	15.2979	81.2145	-14.4912	206.608	196.896	-7.6	21.9532	0.281905	-36.5329	56.7547
'0172'	-11.3383	-8.96602	383.642	-18.4546	-32.1398	147.208	81.3946	222.303	140.532	24.36	6.18873	72.3172	27.1457	211.684	202.301	-48.0072	22.0114	-7.96435	-0.22062	61.9356
'0173'	-117.595	114.714	566.558	48.1279	-130.012	271.411	-38.563	250.43	130.87	26.5333	22.2248	81.3704	37.9669	191.665	214.697	-55.0526	6.54807	-6.08239	-6.27362	59.3682
'0175'	361.421	178.734	692.132	-23.6881	-42.3564	254.609	48.4249	234.124	140.101	10.6066	73.6537	79.4605	12.0154	202.673	201.166	-22.0397	28.9616	-27.1229	-3.06182	56.505
'0176'	-3.56077	10.047	360.218	-64.2884	-111.497	103.338	8.2716	230.8	134.24	-5.25314	-55.0389	101.443	-15.6613	207.535	209.771	-39.1427	7.42791	-14.4377	-9.06113	68.268
'0177'	-138.091	-22.7845	502.45	14.4356	-26.233	204.53	66.5397	219.6	141.079	17.4062	49.309	86.0857	23.5024	196.38	204.052	-14.0309	14.3718	-15.9667	-4.43099	49.1099
'0178'	114.366	144.783	468.721	15.0997	-30.9408	210.349	74.7332	218.846	144.813	3.9279	35.2137	80.9971	1.22925	204.102	197.653	-85.9496	23.5853	-10.2398	-17.9546	53.8125
'0179'	-41.3988	69.8814	449.621	26.0035	-83.3719	214.477	26.3086	213.619	124.809	2.67389	2.98923	77.2759	-2.66496	205.376	201.361	-94.7489	-43.8829	-28.8774	-5.19858	51.1238
'0180'	-10.2637	-14.3096	360.407	-49.6476	-46.394	105.934	56.3257	216.098	146.899	17.3139	-9.08469	81.3077	-4.34768	198.362	204.945	-11.9552	14.8034	2.20575	2.40741	43.218
'0181'	-16.4849	19.0319	359.422	-55.7508	-73.4991	85.8207	-31.6461	248.317	138.083	26.8097	16.5802	85.3255	10.0957	214.498	187.768	-33.136	0.814593	4.11561	-16.4223	44.2983
'0182'	64.9684	173.612	494.193	-8.39751	-52.4654	199.326	66.6593	207.814	147.899	8.54898	13.4789	79.7596	14.5696	200.859	204.22	-40.7629	14.8343	4.33325	-12.7942	50.9046
'0183'	-98.8396	84.7972	538.197	71.1391	36.0156	250.594	75.4013	226.41	141.519	9.23315	129.485	136.887	-6.21549	207.138	208.423	12.8577	8.13175	-6.9944	-7.48997	48.2549
'0186'	-67.1405	-122.798	414.996	-7.49098	-38.7901	158.467	53.8284	206.909	136.032	10.2977	21.4641	88.0619	-21.8998	206.357	193.988	-32.9772	17.7426	-11.1581	-8.11534	53.6972
'0187'	-47.027	20.6254	415.512	16.9911	-15.577	176.542	59.0787	212.8	152.364	9.64138	51.2845	74.521	24.3606	203.714	205.035	-37.4082	23.1247	-5.74379	0.561989	38.7646
'0188'	-43.6383	-29.5098	401.915	11.5482	-20.625	166.664	51.2796	209.983	143.976	11.6633	48.9296	66.117	14.7881	211.227	204.864	-53.6788	33.012	-9.98479	-16.7572	60.1943
'0189'	-16.3975	32.6543	376.55	-44.0603	-18.2899	113.459	66.4184	233.046	122.905	21.6989	28	71.9864	5.55945	226.486	187.886	-70.0343	27.373	-11.828	-12.503	61.8113
'0190'	-30.4727	-23.5574	388.93	-21.023	9.45601	132.332	85.79	223.917	131.013	23.8641	49.449	64.8198	-8.37582	207.204	197.231	-47.664	-12.6606	-22.6147	-12.9592	59.7447
'0191'	81.9013	-32.9069	323.019	-59.9911	-83.3912	77.0225	-22.3984	250.252	135.349	26.5369	-12.0627	94.2781	14.1478	209.406	191.934	-20.6696	18.9394	4.45806	4.28145	47.571
'0192'	-15.7515	66.5556	445.16	75.0655	-45.4121	248.051	38.5944	232.69	141.801	16.7346	47.2757	76.3894	34.786	201.847	206.161	-65.0435	17.9994	-17.4499	-7.31395	59.7044
'0193'	74.4345	122.837	427.283	-44.9168	-35.3054	136.426	66.819	213.146	148.01	23.5375	10.9061	74.1729	-20.1598	191.154	212.844	-51.356	22.5733	-14.0331	-20.1011	52.8317
'0194'	-19.7385	85.2184	444.064	21.1644	-22.3853	194.97	60.1249	218.604	152.546	7.60948	47.892	55.846	3.60996	212.632	194.075	-57.4323	12.1215	-16.9392	9.45395	41.7262
'0195'	55.6275	-44.856	324.818	-55.7948	-94.0218	87.4365	-14.2343	244.425	139.992	21.2839	-26.64	101.789	3.83603	219.981	192.782	-24.2844	27.1458	-24.3755	13.5291	62.1477
'0197'	-31.3974	75.4602	403.269	-81.107	-6.11013	88.1882	82.6559	243.695	129.064	6.86246	27.9533	69.0184	-11.8285	210.271	194.892	-57.1394	22.5796	2.53397	-6.74952	52.9101
'0198'	-58.4261	56.9127	431.916	-5.45532	-49.3484	170.892	51.4614	208.771	126.073	7.8056	15.198	86.1857	16.1565	200.841	201.653	-31.5026	1.01425	-0.00975704	-15.7867	54.4612
'0199'	89.6432	-41.8803	326.146	-56.7354	-53.4467	82.0879	10.5023	238.853	133.187	12.3025	5.53506	79.1208	-4.25029	214.279	190.431	-61.1056	8.0814	8.6795	-5.88582	44.6244
'0205'	-37.1986	-31.5227	375.135	-46.081	-39.2623	106.246	43.7144	228.65	128.675	-2.60838	9.51962	76.0877	-10.5985	218.182	183.07	-11.7863	9.74254	-4.14004	-14.7685	34.3991
'0206'	-59.9209	89.4859	445.647	-67.4046	-15.3448	118.17	80.163	235.657	129.025	33.1417	31.0729	44.1176	-20.4549	204.036	219.19	-43.7325	15.1083	-6.20207	-3.83906	53.1156
'0207'	-137.921	-50.853	479.262	-2.3351	-79.3657	189.207	13.4427	220.469	136.249	3.12731	19.9327	88.1573	-9.50953	192.65	207.776	-48.9804	6.83696	-6.42846	-9.51735	50.1245
'0208'	-63.6411	95.0873	469.057	-68.3046	-18.7692	132.548	111.198	230.259	136.958	15.4391	7.65073	75.4139	-7.56434	207.888	201.112	-53.3678	-4.87505	-12.1727	-3.38447	59.99
'0210'	472.109	103.955	685.884	-172.758	-77.4686	126.131	33.5905	212.495	146.42	13.5267	10.3592	85.7367	-8.64749	227.767	183.695	-62.4745	12.6999	-5.08176	-2.54491	57.1819
'0211'	-50.3503	172.899	582.263	66.1507	-56.6849	280.027	5.13349	236.642	123.383	14.941	79.604	100.948	9.90439	192.049	195.424	-23.5335	-8.2066	-21.8083	-20.0885	49.7756
'0212'	-187.623	-104.278	527.417	-102.404	-81.6092	120.546	35.14	218.908	136.759	10.1648	1.70826	86.3695	-20.6157	206.021	198.441	-77.6463	18.4652	-18.5449	-6.42981	52.747
'0213'	35.3121	117.374	417.045	-55.8454	53.1796	99.7547	91.2162	234.088	124.899	5.2429	96.9847	53.3808	-0.0521219	215.497	197.204	-47.2253	20.2162	-16.8723	-14.1663	54.8254
'0218'	-36.5249	-14.1542	338.543	-96.479	-79.9796	52.9034	0.926729	252.624	151.874	18.2945	-19.0533	101.466	11.3614	218.042	191.977	-49.0988	28.6941	-4.17725	-7.80926	49.3924
'0219'	-23.7745	-0.589758	364.482	-57.1363	-48.4179	95.3929	26.8993	228.09	135.959	24.4347	12.7657	88.4679	9.89941	183.048	221.174	-60.6914	36.4887	-9.95987	-12.1401	53.1606
'0220'	-76.9964	-128.878	411.887	-43.7489	-53.0676	132.668	59.3717	221.957	134.745	20.7188	-0.594457	116.158	-3.7277	219.747	180.501	-49.9072	19.4804	-3.154	5.5386	66.0825
'0224'	97.1141	145.694	465.239	-23.1944	-13.0727	155.459	47.0089	217.644	129.459	8.30376	56.9879	70.0845	10.2041	208.52	192.784	-21.5592	-1.55225	-24.4196	-6.10699	53.897
'0225'	-42.3591	-34.6976	381.257	-27.59	-33.6024	130.743	62.4321	207.117	160.572	13.184	15.0705	65.7986	13.749	219.66	188.132	-35.761	38.1283	-10.303	7.82494	58.5545
'0239'	-63.7437	-13.513	379.91	-62.2973	-69.1504	104.938	47.9713	228.444	131.784	14.8981	-27.1348	86.5365	6.85264	207.542	211.692	-18.9208	21.6237	-15.6068	1.11136	59.6566
'0241'	-22.0812	43.4207	421.279	52.3363	-19.3441	199.864	18.7986	224.892	135.978	-1.83575	72.7746	65.9576	-11.8231	202.849	199.399	20.6085	16.1073	7.55271	3.07519	61.6135
'0242'	-21.1897	30.5517	369.714	-58.8128	-31.2661	95.5499	52.5866	240.739	123.561	8.99025	10.8191	76.1631	-8.80766	197.365	208.393	-15.8355	24.8887	-2.69663	-11.6736	53.5632
'0243'	-11.8898	58.182	386.665	-52.0158	43.7113	94.8282	93.5106	260.839	121.305	18.0367	79.609	123.811	13.65	195.278	210.113	-36.5418	34.6045	-17.6577	-2.25687	53.1325
'0247'	-39.4414	60.2479	441.789	38.3408	-30.4848	206.094	42.7725	218.244	143.52	6.05672	52.064	100.219	4.72863	191.935	202.115	-27.6738	31.8156	-28.6114	-6.05378	44.3421
'0249'	-108.828	103.534	539.673	-19.3585	50.9525	172.189	91.9058	219.428	136.954	14.2717	129.385	105.621	4.53992	214.862	206.315	-59.154	1.12273	-4.90598	0.08137	63.9156
'0257'	-116.767	34.8452	498.868	23.7294	-86.6335	226.019	28.4333	225.654	139.285	8.10351	8.22112	74.8873	6.58389	234.29	163.454	-63.1472	-4.15743	-6.04617	-2.62542	70.7047
'0262'	52.9601	139.684	437.377	-54.5948	-22.1444	118.089	31.5006	218.643	141.517	24.9646	54.7373	75.3353	14.2186	204.273	196.287	-66.5935	31.4077	-22.1292	-11.055	65.6592
'0266'	77.6022	-23.357	320.012	-77.0258	-73.1152	62.3266	-11.1437	251.506	140.297	3.08888	-6.40658	99.0514	1.62951	204.649	198.327	-65.6317	14.5062	-20.4369	-22.5724	48.5001
'0267'	27.0875	-37.984	342.276	-50.4499	-82.6306	99.4351	4.15948	276.001	173.139	30.3347	-23.0489	74.7454	-7.98181	204.043	216.745	-39.6176	-36.389	-21.4168	-12.4646	56.9888
'0268'	-73.6907	-121.117	434.606	18.8158	-0.793299	169.016	29.2458	208.793	129.709	-2.39208	91.3716	44.2235	15.2202	215.695	202.449	-51.5831	38.6883	-11.199	-12.6442	50.6502
'0401'	13.9987	84.0206	391.083	-53.845	4.13851	98.1256	56.3494	225.594	130.043	43.9094	56.7539	63.532	9.97152	210.706	193.201	-31.3795	27.5031	-28.0641	18.984	60.3582
'0402'	-61.1378	37.9286	483.868	102.836	71.5957	252.779	80.4371	215.355	125.321	-12.8432	162.044	12.4358	-16.8221	234.486	249.441	-1.58878	-2.53369	-2.03738	-6.24598	51.8772
'0403'	-42.7761	-79.1031	404.821	-20.6206	80.1303	120.709	113.743	232.735	130.313	5.83747	118.851	107.963	3.11388	209.254	199.645	-27.9447	31.3723	-23.2073	-12.1802	65.8824
'0406'	-142.465	-121.276	472.912	-76.034	-26.2763	102.285	23.5474	239.934	120.486	4.93023	59.581	99.3771	29.9707	185.886	216.93	-62.4984	0.382261	-24.8329	2.19634	56.4847
'0407'	-99.3749	59.7904	464.742	-51.6097	-34.2045	134.576	51.298	211.11	149.479	14.067	34.964	59.9974	5.93217	202.725	208.046	-39.9119	6.5501	-13.8082	-9.31175	46.1028
'0410'	-64.2355	-36.7315	426.133	29.7945	30.2628	188.692	98.1564	219.326	141.664	20.0076	87.9453	101.841	25.9645	193.856	214.653	-57.5886	15.1667	-0.904361	0.506098	52.4227
'0411'	354.522	-45.1215	526.68	9.64941	-111.146	218.532	-53.5472	252.791	122.165	14.3693	19.5846	60.7214	-0.698696	210.125	196.195	-20.719	10.6511	-13.4134	-22.2986	47.8607
'0412'	131.686	-335.329	537.264	-67.4174	-24.7335	144.814	58.6439	209.732	134.402	12.301	40.9911	97.8813	11.6795	169.444	220.379	-38.1793	-14.2475	-27.5144	-8.29778	48.264
'0425'	33.5526	-40.0003	348.544	-33.3635	-59.5204	116.065	26.9663	221.416	141.206	23.536	-2.434	99.7505	-0.935597	218.96	189.619	-51.5611	-8.77758	-8.49846	-7.60252	62.1582
'0450'	-73.5015	-127.021	388.145	-78.2518	-79.4501	88.6493	15.5972	236.216	131.513	5.32777	-18.3669	61.4745	-14.8793	214.956	199.543	-61.0939	-4.75166	-11.1244	-12.306	57.2698
'0451'	63.8385	105.414	386.306	-70.7538	-52.747	103.172	59.8759	239.048	122.087	35.1754	-15.8435	78.8478	9.15181	212.321	197.318	-50.1288	21.1634	-7.65079	1.1522	47.5794
'0452'	26.664	-30.681	328.422	-74.8607	-84.5148	78.5537	23.5058	235.272	141.556	22.8814	-38.2504	75.2404	21.6317	213.154	214.811	-49.9466	43.1442	-26.751	-3.97122	49.7753
'0453'	-15.9719	105.59	447.868	17.0338	-42.617	197.82	62.1683	211.71	133.795	7.58298	19.7362	89.3667	-10.2344	200.255	197.948	-9.74862	14.5488	-27.8279	-20.2957	50.085
'0454'	12.7364	72.9511	382.951	-63.5261	-81.9482	106.614	18.9216	220.411	146.003	-9.77313	-19.3788	108.005	1.14601	218.654	193.835	-69.4517	18.034	-15.5666	-4.62132	54.834
'0455'	-25.1535	-78.1418	363.936	-51.991	-45.7046	105.249	55.0595	224.149	139.02	31.0555	-2.81778	89.677	1.12564	214.836	193.029	-63.2082	19.4979	-8.96491	-5.83487	62.082
'0464'	-14.1042	31.9543	376.722	-38.127	-68.0167	130.705	57.8886	212.513	141.241	14.6053	-29.1919	87.4383	3.07379	209.12	207.219	-24.7854	10.3614	-11.3113	8.23402	53.4766
'0465'	-86.0713	116.129	519.747	-3.57026	45.8241	165.315	54.8947	205.021	141.408	8.43136	135.354	170.633	-26.7018	226.69	188.487	72.7222	-6.11038	8.2216	10.0959	72.1457
'0466'	-74.6687	21.8703	414.961	-24.9553	-51.7199	147.007	49.5076	208.064	129.495	13.0581	8.71732	82.3869	-20.6344	210.031	190.663	-38.4566	27.8979	-13.1791	-2.31637	51.6471
'0467'	-2.44868	6.34833	396.234	46.5709	-57.9731	207.309	32.3472	216.579	133.119	3.39869	19.3344	83.7006	-3.31095	205.063	197.658	-61.2191	-25.8867	-27.4877	-13.7397	49.281
'0477'	-253.146	28.9816	681.467	-144.439	-2.39001	107.849	38.0761	226.61	127.222	5.14705	117.906	93.0552	4.59242	202.663	210.041	-26.9277	17.9078	-14.437	3.20052	55.8934
'0480'	-45.8346	-19.3932	426.456	66.9376	-51.2297	243.432	73.7957	229.058	138.433	10.3368	11.7654	76.1513	3.46832	210.468	192.509	-48.6575	22.9648	-1.97729	-2.11017	59.836
'0482'	-49.3677	-58.5505	377.213	-38.6344	-17.403	122.138	94.3168	227.424	125.862	10.6577	7.79079	77.2404	18.0895	209.201	195.37	-39.809	5.47108	-5.95752	-12.8364	54.6865
'0483'	-137.413	-104.605	503.077	15.7472	-14.9044	200.675	52.3049	214.664	137.632	10.8043	75.3075	43.9255	-1.29385	213.973	200.752	-48.8273	-1.5583	-2.51505	-25.4498	46.8871
'0601'	226.949	180.514	556.641	-26.7206	-29.4054	193.731	49.6913	207.546	133.169	3.31546	54.3537	58.0759	-9.73973	209.15	198.55	11.8409	13.8694	-8.53269	-24.503	56.6507
'0602'	-36.2987	54.5647	410.599	-32.8521	-33.594	141.548	84.0668	221.458	117.253	0.330781	-1.45829	124.652	-18.1008	184.183	211.129	-17.5697	-9.41531	-3.72968	-12.7724	46.7515
'0603'	211.705	-103.616	398.819	-11.9325	-46.2099	157.535	51.1785	214.04	149.666	11.3147	5.3577	90.3175	29.0954	197.372	206.106	-46.8125	31.3361	-1.90167	1.33805	47.7542
'0604'	-36.5317	67.8671	392.419	-92.3134	-34.5585	66.9038	22.1103	236.098	149.136	12.2349	32.5027	77.1668	30.783	206.031	197.979	-62.1791	9.17947	0.390042	-3.00783	45.0257
'0605'	-127.741	5.44108	458.084	-51.9334	-15.2771	126.739	57.9025	216.753	141.743	22.0851	53.1804	74.4142	14.7177	208.214	193.433	-52.3503	-13.9909	-20.339	-20.6877	62.5333
'0606'	-92.4262	32.9376	424.294	-71.7567	-37.2343	101.306	43.0822	236.909	125.25	-7.18371	23.4046	65.9897	-37.3857	217.038	201.318	-36.824	17.4377	-13.1561	-10.3906	52.7422
'0607'	-50.1326	20.554	441.649	71.0834	-23.1831	221.808	6.21899	224.909	123.777	8.54036	84.9782	71.084	-19.4072	196.556	196.723	-0.00843982	0.791276	-12.232	10.9655	46.9579
'0608'	-17.9029	-57.9347	401.388	62.9456	-26.222	220.101	63.1985	214.849	132.893	0.599456	41.3967	73.6703	22.4365	206.51	192.815	-61.736	8.18881	-20.0363	-12.4667	49.2367
'0609'	-40.7342	56.1906	427.704	-12.7016	36.0807	155.993	136.303	246.331	149.974	19.9699	52.7438	42.812	-16.4118	219.455	199.621	-2.45953	7.25888	-50.0989	-8.21391	35.9006
'0610'	-21.2372	77.1572	406.262	-81.6394	-60.572	81.7373	10.8212	233.36	137	14.7519	3.47349	85.4666	2.92349	199.969	195.93	10.0318	28.2901	6.4688	-31.1248	46.4155
'0611'	9.64869	-24.2678	383.104	8.03869	130.775	102.979	64.1825	230.415	126.974	11.5658	193.096	56.9819	-19.2173	247.646	244.616	90.6187	-21.8519	-19.3561	1.92069	71.8172
'0613'	57.875	-39.7159	333.647	-55.3686	-65.7945	95.405	36.021	232.78	130.646	15.9487	-25.2581	94.4502	-4.33834	202.894	214.07	-38.539	14.8593	-9.63101	-5.02936	57.7465
'0614'	-6.27727	-25.4282	360.445	-46.0496	19.7659	73.0975	5.63771	239.194	146.041	20.7523	102.736	77.6584	28.7769	227.448	211.221	-10.9206	13.7142	-23.3998	11.9179	64.9413
'0615'	5.22475	-23.034	396.904	26.2193	43.5637	186.013	146.815	242.481	138.483	16.6344	61.2886	84.6147	-3.37436	194.376	197.879	-54.576	19.2213	4.36949	-2.95915	59.7224
'0616'	-46.7586	81.3949	472.046	36.3296	-15.9384	211.242	68.5247	230.515	155.503	10.4691	46.7364	56.5078	-7.06874	208.01	201.41	63.6444	1.95123	-7.30273	0.469982	63.582
'0617'	23.2173	-18.3312	363.663	-36.2064	-20.5541	108.006	37.0968	217.574	151.712	13.1972	38.5747	66.3193	-6.24337	214.984	189.163	-44.0337	5.88234	-13.373	-8.8974	49.2727
'0618'	84.0645	133.86	418.707	-77.3012	-16.5363	104.167	86.7311	251.391	120.637	33.4724	13.7409	84.0427	-15.8021	214.985	188.653	-34.0093	36.733	-29.8039	-5.35835	55.0057
'0620'	-57.4885	28.9748	432.344	-0.0893125	-9.3716	154.312	30.4958	199.347	152.288	-11.0836	73.4685	86.6691	10.3637	197.957	209.736	-6.74291	4.24716	-24.1697	4.72063	41.8337
'0621'	-12.1214	-87.5108	384.32	32.4348	-52.5149	183.243	26.769	213.289	137.968	-2.08332	22.0566	84.9789	18.9837	203.634	199.495	-33.6939	15.6185	-8.57093	-4.99296	52.4145
'0622'	-39.4432	-66.0629	388.879	-21.7555	5.63758	138.197	106.854	226.201	132.05	16.8739	31.0844	77.9045	11.2554	209.355	197.227	-47.2213	-23.8741	-2.19605	10.3944	48.3128
'0623'	35.532	-56.3618	405.478	103.952	-60.935	259.234	15.8987	244.047	133.033	10.2133	36.9322	76.7378	-3.60121	211.659	187.44	-50.305	31.6267	-27.8472	-14.1197	50.5264
'0624'	373.085	-187.484	540.068	-136.806	-35.519	72.3494	11.3081	232.931	150.474	17.2652	31.0138	63.0902	7.93594	223.496	189.083	79.1777	-54.7074	-38.6416	6.26228	70.6297
'0626'	-156.447	29.6744	498.852	-114.693	-74.621	76.7711	-3.29739	239.972	139.659	7.56699	8.16008	71.5311	1.92528	202.749	200.394	75.685	26.029	-0.816874	-33.6041	62.9849
'0627'	-139.189	60.8588	520.009	-67.5695	-68.7261	152.385	72.5385	217.827	125.204	10.5012	-13.6911	80.2967	6.08429	207.404	197.792	-3.00845	14.4139	-13.854	-38.1886	57.6308
'0628'	93.4488	-23.0614	404.719	144.624	-36.9566	260.141	-89.3564	277.931	135.103	40.0319	136.352	95.6866	-5.97684	212.347	205.575	-25.9264	10.7252	-16.3292	-15.4946	54.8272
'0630'	-27.9971	77.1675	450.077	35.1214	11.8764	196.862	75.9575	216.009	136.872	11.0789	70.9093	59.2239	-0.286321	215.455	197.173	51.6282	-20.999	-30.2365	13.2821	66.2635
'0631'	15.2717	70.2061	412.193	31.5983	-27.5725	188.151	32.8226	209.533	134.534	-3.83902	54.8969	70.392	28.7032	217.43	200.961	-39.6459	18.3346	-1.51918	-0.542168	41.5801
'0632'	-63.5638	61.6594	434.603	-39.1113	5.93334	138.656	112.748	231.758	121.127	17.2026	31.6678	44.1726	-27.1255	213.305	211.126	1.52027	10.6451	-11.1993	29.2898	50.82
'0633'	-162.182	-17.2567	529.807	-17.8923	-60.3406	195.873	50.0122	219.171	145.46	6.2233	27.8579	67.6962	-23.4372	190.425	213.508	-62.0244	10.9692	-12.1837	-10.9112	54.008
'0634'	-112.09	-29.499	473.104	12.7919	-12.798	197.888	87.3041	224.981	149.934	15.7544	50.9533	78.8929	1.87753	225.798	227.226	-58.3832	35.4607	-16.3887	-7.47753	56.5495
'0635'	72.9877	-159.929	356.861	-50.9823	-28.9286	91.7549	31.5152	239.183	125.705	14.6139	21.8525	74.6508	-6.24719	210.984	193.941	-38.9376	19.4016	0.997819	1.66109	61.5603
'0636'	326.54	-70.1762	478.614	-71.2441	-40.2789	129.216	51.8699	217.132	136.691	12.8804	8.62591	60.2279	-29.2688	206.143	198.909	2.86766	22.759	-10.7609	-47.8567	62.4528
'0637'	-130.153	48.4645	485.097	-78.7785	1.88323	105.033	56.1837	239.282	128.242	26.6475	73.6369	47.3273	-14.8914	219.236	203.07	-12.5163	22.3723	-16.0464	-4.24029	46.0722
'0638'	-74.8578	129.042	489.941	-106.723	9.06434	87.1708	82.7023	255.833	115.847	2.47644	56.9111	90.9887	10.8534	195.515	210.73	-26.0297	16.5368	-15.0821	-9.70466	53.9879
'0640'	325.507	-165.333	511.322	-71.7181	53.6135	108.136	54.0972	224.723	142.292	26.1141	126.007	148.834	-16.0569	216.561	197.143	-3.47605	12.9559	-21.4002	7.41161	55.652
'0641'	267.517	-345.584	614.513	-120.049	-43.2914	143.767	99.4947	221.732	138.976	22.0692	2.1877	100.768	-7.04802	207.721	189.848	-73.3829	31.5576	-11.7922	-1.54276	53.7138
'0642'	-0.542368	34.0692	391.675	9.94629	-48.7483	173.948	56.9251	216.148	168.469	13.6944	5.71251	75.2811	-7.99681	197.625	208.145	-31.0867	19.0292	-5.36648	-1.89721	37.2249
'0643'	369.519	-53.6466	552.255	-25.7422	-51.1109	200.759	40.6061	209.488	123.958	5.32335	27.4139	69.5574	8.82585	221.216	185.189	-30.0184	13.8535	3.01057	1.57536	42.2096
'0644'	-85.6546	-34.6313	434.064	-9.49979	25.2766	159.363	120.637	234.262	145.363	20.1466	57.8868	55.8301	-6.47059	225.656	187.295	-37.1145	18.0758	-14.0281	-32.5812	42.6315
'0645'	-21.8491	11.4236	362.039	-56.6645	-23.121	88.8493	37.1514	226.332	150.731	22.5561	32.5148	62.5945	-10.4759	204.143	197.259	-45.5264	5.83498	-7.74365	-17.7205	51.3367
'0646'	75.2871	-39.5901	324.49	-49.921	-71.0234	84.3005	-21.1028	249.192	132.608	23.191	3.95948	76.3093	6.62556	192.656	218.608	-33.8425	24.3514	-23.2875	5.29805	56.7237
'0647'	38.9508	-16.52	340.221	-56.5353	-45.6881	92.7698	42.2363	229.831	139.763	32.742	-2.02291	72.3185	-12.414	196.572	210.622	-55.2222	21.4308	-10.4385	-2.55293	53.9619
'0648'	-24.9445	83.0107	428.865	-24.1551	0.715625	138.961	63.5365	215.492	136.945	20.009	59.0921	66.9293	0.440301	193.863	203.934	-9.54548	18.521	-19.2851	-23.7417	54.7092
'0649'	-64.5438	65.9872	434.725	-56.7879	-39.563	137.154	112.664	242.468	140.243	24.165	-23.159	115.084	-0.30317	198.326	188.778	-24.2415	8.93369	-33.3725	-14.9193	46.5519
'0651'	15.5765	7.3769	355.579	-54.7235	-35.2948	78.2065	2.62743	245.198	127.409	13.7602	28.6275	82.1079	8.64058	199.052	198.011	43.0751	19.2494	-26.6611	-28.0977	58.0187
'0652'	-72.3623	-83.289	412.971	-16.5959	-16.8801	147.445	69.8556	209.332	146.763	24.1857	37.3583	67.004	-5.53579	200.382	200.618	-40.5718	2.83753	-11.4336	-27.4297	56.9248
'0653'	-74.5676	-86.7915	445.079	72.1337	-38.9059	238.553	38.9704	225.957	133.658	10.067	51.8963	70.766	3.85623	214.767	191.907	-49.854	7.35615	-11.0588	-4.86018	48.2278
'0654'	-106.108	-4.66402	484.52	37.7634	21.6132	207.517	65.7785	215.818	131.956	13.4005	109.92	136.684	-12.519	202.701	202.584	-43.9805	24.5542	-15.7569	5.16843	61.3951
'0655'	-13.7942	86.1793	444.129	11.4955	47.0193	163.812	73.2896	214.812	147.987	16.6614	116.716	69.9233	9.05549	233.545	216.72	-29.5971	9.39939	2.90884	-5.72118	43.9736
'0657'	-17.968	16.7	353.758	-70.3498	-45.7763	67.5991	5.4578	234.554	150.511	12.0266	11.8487	91.5557	-17.157	213.779	191.645	44.5965	-37.6811	-45.0772	19.5057	64.9628
'0659'	9.15359	-238.716	447.414	-62.0827	43.6406	108.011	113.202	246.759	136.592	7.78296	71.0782	73.0138	31.6125	220.755	198.115	-36.5572	0.367409	-1.84931	-3.25227	39.7652
'0664'	17.7048	102.176	423.082	-18.8022	-3.80999	142.284	53.4385	240.169	130.956	-13.7426	57.6158	60.5971	8.07992	208.902	196.814	-24.5587	-0.209767	7.98921	-12.3122	52.9697
'0665'	-47.7361	-39.5883	349.778	-96.6308	-37.8731	52.6377	43.2466	248.646	157.429	2.27208	3.08514	72.6714	-3.51155	217.37	188.492	-40.843	29.6945	-6.58626	-6.96013	52.4604
'0667'	8.89493	-52.8396	345.276	-53.0745	-22.3443	92.9225	55.4102	234.263	129.428	34.237	20.5935	81.3213	-11.4553	200.057	199.723	-63.9195	28.5905	-6.30106	-7.55913	66.9034
'0671'	-18.1151	63.0197	391.702	-94.4878	-108.005	78.8208	-8.91626	240.648	139.513	12.4471	-39.6052	85.6245	-1.98855	214.929	205.79	-41.6639	17.7487	-7.10623	-0.817226	49.0055
'0673'	10.3954	-14.4126	335.735	-83.4403	-95.0772	70.2976	-2.54833	236.278	144.992	32.3351	-32.597	101.474	4.19427	220.098	193.235	-73.3977	12.6787	-12.7795	-7.86617	62.0182
'0674'	14.6059	146.156	454.067	-53.0927	-71.5419	146.184	56.1127	209.227	143.136	16.4356	-18.4429	103.66	-8.70583	210.368	192.378	-38.9015	-2.72598	-3.57301	-16.6592	51.705
'0678'	-56.2577	-18.4203	379.75	-67.7796	-53.8773	102.622	69.9751	237.21	121.239	9.85372	-22.6314	89.4317	-2.56511	207.211	204.297	-35.6148	26.9849	-7.85451	-1.91877	51.3979
'0679'	48.0533	-33.4239	345.458	-36.5014	-63.0997	113.889	33.5474	215.202	162.129	21.0329	-13.7599	84.5833	12.6005	210.116	198.014	-14.1217	22.2622	-15.0393	14.4632	53.6316
'0680'	-22.1665	-82.5029	364.495	-25.7131	-60.6204	133.464	57.8838	203.478	168.88	10.63	-19.4603	85.8419	30.3286	214.208	202.512	-36.6176	12.0964	14.8109	-12.1984	60.5822
'0681'	-33.3488	76.4448	390.669	-95.1266	-61.2054	63.5006	7.66404	241.098	149.388	8.18805	-0.44562	74.2331	10.1126	191.769	214.743	24.4667	22.1844	10.9226	2.75245	42.6746
'0901'	-27.1555	22.7685	370.429	-59.608	-76.7334	112.431	54.1501	223.15	127.815	27.5524	-37.4475	106.897	7.12564	216.122	205.345	-64.9599	6.12614	-11.5116	-8.09038	60.4506
'0902'	17.1104	109.09	402.206	-52.7149	-8.67755	87.3167	10.6643	240.557	127.168	7.90159	61.3802	84.4933	3.6204	205.266	194.748	89.709	25.4001	-5.25869	-31.4637	56.5798
'0903'	173.723	-57.7053	348.879	-33.3502	-72.7705	102.592	-32.2283	240.712	130.7	7.75901	6.6472	87.6604	-7.05483	212.969	186.561	25.2124	1.41333	8.61783	8.30186	55.7667
'0916'	13.7178	125.236	443.637	-47.4913	57.1437	118.435	97.7285	235.398	122.199	-3.3216	106.878	69.1616	3.088	212.144	215.242	-83.7919	-6.2605	-8.84968	-9.17341	53.709
'0940'	-96.9884	-64.3613	455.217	60.502	-120.138	234.302	-59.032	251.496	132.478	19.2741	27.6014	68.7816	-4.09558	236.421	181.464	-73.2244	36.1333	-19.4671	-20.6657	55.6406
'0943'	332.333	-64.6042	554.474	75.7352	-38.0046	294.778	61.859	243.06	133.859	13.4858	51.185	67.1362	29.6549	227.648	198.233	-41.2327	21.661	-19.2705	-17.0218	40.4538
'0975'	-42.5331	15.9816	389.227	-51.3847	-52.943	122.467	73.7233	228.512	123.254	26.1261	-18.8282	66.4394	3.49587	211.022	210.66	-34.1603	22.7603	-13.2027	-9.06697	57.3164
'0976'	-122.402	-1.9771	495.641	8.51974	-38.9631	208.095	83.2529	227.236	151.793	13.6638	26.4493	83.4879	14.1309	222.463	175.913	-53.7977	44.3588	-6.48996	3.27593	48.9391
'0978'	7.70743	142.625	508.291	46.9256	-1.43345	226.646	45.7871	229.093	151.439	7.40874	92.3705	70.2566	19.1485	206.938	194.589	5.98598	8.10374	1.84405	-10.1276	60.3047
'0979'	-98.0785	69.9629	464.168	-66.3678	-43.6029	128.142	76.0944	198.022	156.427	21.3361	2.61445	73.1839	-7.46424	201.207	205.72	-18.2596	28.4924	17.602	-2.14575	35.4884
'0980'	-104.904	-48.4314	423.46	-54.0531	-102.047	142.616	67.9282	220.915	152.069	39.3416	-65.3796	75.9355	-12.7526	221.699	227.563	-47.9784	32.1717	-10.907	2.42535	49.1607
'0981'	94.2089	148.469	479.281	12.8657	13.2495	204.667	107.507	227.236	135.948	16.5178	65.3373	106.765	6.92658	203.015	183.146	-56.4937	-0.173791	-5.99437	-6.38246	47.4273
'0982'	-21.6534	135.673	468.509	-23.1352	-67.799	164.853	16.5238	213.018	139.34	-11.2037	20.0032	77.8534	18.9979	218.817	189.319	-27.0153	11.2908	0.87297	-23.6884	53.1889
'0983'	-80.6642	72.3669	430.714	-73.7895	-31.3868	100.141	42.4673	237.74	123.462	7.94418	30.8728	84.9603	17.5893	199.373	195.726	-43.6843	-20.0056	-26.5927	-7.11555	56.4686
'0984'	5.39829	-55.5969	352.577	-31.8702	-20.4039	100.954	10.4024	236.969	125.619	15.1609	56.5916	60.2545	30.5843	213.963	206.401	-63.5079	20.2204	-10.1205	-4.24059	61.3623
'0986'	0.834212	54.1702	370.994	-53.5275	-40.0119	84.0035	-30.5046	243.855	136.502	10.6608	59.2045	75.7904	23.1626	212.267	212.989	-54.556	-16.5815	-16.1429	4.52878	57.1627
'0987'	-84.1263	30.0589	462.627	28.7573	-90.0073	219.877	20.7826	234.196	149.691	-1.9434	5.07392	79.7474	2.45515	209.715	200.99	-64.6459	30.337	-23.2568	-18.2376	59.1674
'0988'	-32.9887	-110.653	393.5	6.80163	-24.0324	152.117	23.2349	213.008	129.5	-4.42479	55.8961	66.0094	0.859091	214.999	181.867	-32.2791	32.0674	-19.6036	-0.1228	55.4243
'0993'	-0.839074	17.1356	377.494	-4.74017	3.79505	133.27	42.9908	207.102	151.698	20.5514	69.6291	40.2097	-6.01327	207.649	205.078	-19.2466	2.35046	-6.42744	-23.6255	50.1493
'0994'	-25.1796	-65.4546	354.689	-59.5603	-64.6365	89.0131	10.3459	233.192	135.657	15.258	-2.13854	83.2236	-5.51586	204.256	201.082	-48.5679	-6.84507	-16.7903	-8.75153	52.8494
'0995'	-73.2173	-152.655	393.342	-82.0556	-79.3015	82.4881	1.12822	244.252	135.605	11.8997	-8.13025	82.5848	0.540085	208.964	202.778	-32.6691	29.345	-6.00926	-6.30773	50.5329
'0996'	33.1583	-34.0008	351.195	-30.0213	-62.4694	124.835	38.8821	217.018	133.208	22.8131	-10.7079	91.4083	8.77341	223.323	186.129	-57.501	3.30962	-5.82715	-8.4269	60.5682
'0997'	-86.6573	55.8921	427.239	-96.2505	-43.5056	71.2011	11.8697	240.544	143.487	-3.87899	30.5956	80.9457	-6.68621	212.467	186.794	-37.2753	21.8244	-24.2916	3.88055	48.5021
'0998'	-45.2772	9.09626	389.056	-16.6674	-62.1724	157.132	73.6662	211.137	139.945	14.0687	-22.3566	85.6338	2.57089	211.108	205.601	-35.6231	33.3009	-13.2921	-2.47315	57.8527
'0999'	-12.2557	120.441	485.461	81.3493	-5.99028	251.379	41.2024	236.522	152.71	8.05126	94.2322	69.4138	15.432	218.238	196.719	-4.41149	17.7256	-1.29898	-3.81726	40.2237
'1000'	-21.6038	12.886	428.696	34.3357	66.8457	185.381	106.675	218.543	127.215	5.8048	126.696	136.281	-7.7271	213.368	211.644	-81.4814	14.4185	-16.7421	-22.1145	58.3793
'1001'	101.157	-28.6969	326.377	-73.2694	-61.8666	62.8	7.27895	238.401	155.37	7.72498	-11.8747	104.363	5.77574	217.742	192.023	33.2232	69.0721	-85.8574	-18.2413	7.84403
'1005'	-27.9839	51.2895	401.075	-29.8475	-6.40526	136.265	83.1843	223.972	141.274	35.5902	38.6544	44.0885	-9.55278	216.873	198.73	-85.8798	9.24206	-7.45355	-5.87824	64.6668
'1007'	-94.3806	-21.547	428.094	-38.5285	30.8157	113.687	60.0752	229.537	132.276	37.8764	100.857	66.0005	13.6553	217.182	209.169	-39.1401	23.3731	-0.35366	2.39598	60.2407
'1008'	50.202	-290.709	472.747	-88.3677	-12.5566	113.09	125.041	253.265	125.632	2.92412	-10.2045	100.352	-3.20231	212.502	193.715	38.7517	-2.22406	-19.0037	20.8739	63.9088
'1009'	-89.9514	-7.76944	401.731	-77.6029	-33.1929	78.284	13.5848	226.515	166.708	1.22029	45.4976	72.3329	6.16298	208.014	196.715	-60.3632	39.4664	-9.19555	6.93705	56.1565
'1010'	342.988	-164.389	563.854	47.205	-74.0265	271.951	15.9838	249.444	139.621	17.6602	32.3102	69.1844	4.17063	199.563	206.549	-48.4163	-1.46438	-30.974	-18.5699	54.1865
'1011'	-107.066	66.409	489.226	-12.2717	-51.8059	176.853	24.3574	221.993	151.274	-12.7417	41.9496	92.0914	8.40796	186.272	218.713	-19.6496	29.8406	-26.7038	15.4812	51.6447
'1012'	16.1142	101.963	431.913	11.3734	-18.361	180.032	59.9127	208.216	128.838	4.5656	45.5222	59.7737	23.0929	221.523	196.527	-34.3741	-20.2166	-27.675	-12.6622	53.1115
'1013'	-99.8134	-9.52702	403.835	-95.2665	-81.2465	80.5867	18.2594	229.276	142.051	19.8254	-15.9273	77.1716	10.5011	206.002	208.227	-60.2825	17.3405	-22.3916	-18.5492	62.1622
'1014'	-48.4404	-12.7462	360.806	-70.7584	-48.1333	76.1785	31.5939	226.4	148.955	6.18939	-3.01809	65.4717	7.99651	200.827	208.85	41.0741	-1.11742	-7.30604	-7.83994	49.1703
'1015'	-47.3095	-44.5244	380.188	-51.9848	-70.3529	92.5347	-34.2216	249.292	125.68	4.11536	25.1696	83.1284	-6.6277	200.616	198.707	-13.6944	8.09409	-21.8444	-4.70361	35.2254
'1019'	-52.2094	112.224	461.026	-43.3185	-51.4615	146.773	59.9895	215.059	158.364	28.4352	3.1037	85.5132	5.64395	212.814	189.62	-4.7255	12.6095	-1.48507	-12.8378	40.9081
'1020'	72.4667	170.567	490.75	-11.5075	-74.8921	191.945	29.9064	211.465	130.107	4.98747	5.0598	85.0926	-9.03471	203.154	198.585	-28.7249	-6.45361	-25.677	-13.7714	56.1997
'1021'	86.1723	144.449	443.018	-40.242	-72.348	144.267	13.8933	212.333	145.012	-11.7765	4.79473	89.9859	5.53075	190.981	211.205	-30.9366	7.98628	-12.2641	1.89078	52.5563
'1022'	12.4477	107.732	406.354	-76.7599	-13.9828	92.1449	74.4769	266.989	114.057	1.67663	17.349	70.3665	-8.26149	200.189	206.027	-0.244847	33.9489	-30.4065	9.3785	56.6501
'1023'	-23.8088	16.0985	411.719	54.6135	-88.4847	227.534	36.2123	226.302	142.527	0.815473	-16.753	83.8143	17.925	231.43	188.474	-16.8649	13.5151	3.90159	10.016	41.7618
'1024'	44.4678	-20.9603	348.076	-45.2618	-41.2449	98.4297	30.3201	229.296	133.222	18.1557	8.62957	80.2425	-13.8802	190.664	213.097	-5.88879	21.3985	-25.0979	5.87741	59.6692
'1025'	-129.192	57.2077	560.869	52.9751	-54.9492	268.152	69.4878	248.073	147.57	21.2282	24.5675	85.9795	-9.92818	197.142	203.697	49.8822	18.8332	-8.30655	-14.8161	56.2225
'1026'	-51.3736	-31.306	422.632	61.9404	-59.2424	226.569	30.8269	228.158	146.791	4.62367	28.898	76.5442	21.2979	220.846	184.329	-35.9777	45.5956	-19.372	-12.6355	51.7424
'1027'	25.8341	99.5783	431.894	-4.95657	8.20933	161.423	76.8016	210.874	139.182	15.2168	64.7107	103.988	22.6789	188.499	215.893	-38.154	15.6349	-12.0828	-5.82555	55.7767
'1028'	-23.055	12.4045	359.888	-65.4955	-69.1127	76.9276	-28.7058	250.084	140.982	18.5382	19.4396	79.725	38.774	202.48	204.577	-44.081	-6.63249	13.4464	-21.8985	58.5091
'1029'	-37.2616	32.6352	398.731	-52.5923	-42.466	118.05	66.0145	229.996	122.202	18.6958	-2.94435	98.541	-26.9431	196.242	203.371	-21.516	25.8392	-33.0355	2.61204	65.168
'1034'	-17.254	67.1181	413.953	2.91948	-46.639	172.711	46.7015	209.362	136.539	4.35994	19.1901	83.5946	-17.3898	205.611	198.676	-49.477	9.36489	3.8314	-5.25066	62.9758
'1035'	-56.39	-72.1902	420.063	11.1451	-20.7322	180.723	95.4618	215.336	119.507	14.0998	15.1647	52.8066	6.6182	211.241	189.671	-10.3064	0.664748	3.42241	-33.3299	51.318
'1036'	-1.80749	110.196	459.383	29.147	-4.10094	196.627	39.68	223.809	156.961	-2.44383	88.8831	118.761	-9.40597	199.602	193.132	-60.4769	12.5668	19.1108	-14.1849	44.514
'1037'	-73.9366	-34.1405	395.431	-43.3658	-56.3536	130.372	78.1265	214.594	156.189	38.4095	-23.6333	81.7581	11.8799	205.558	195.655	-24.3944	38.8652	-39.1963	-20.2301	61.8408
'1038'	29.8039	91.1819	395.897	-52.7221	-3.24035	97.5074	35.4519	229.659	129.665	28.3365	61.2259	81.7186	16.5247	190.074	207.189	-36.9621	9.69344	-15.554	-11.8625	52.3127
'1039'	-86.9226	-28.1818	399.738	-82.8915	-30.4414	85.2514	66.0618	243.279	124.342	15.0299	10.6163	76.9618	29.5027	201.061	209.248	-56.9526	17.4262	-2.77425	-13.5883	57.9876
'1040'	10.8549	14.944	364.429	-45.7761	-1.69016	107.924	89.2522	238.137	138.217	43.2374	28.3415	86.3661	17.0203	196.775	203.351	-47.2604	47.7794	-15.0081	-8.43691	49.3476
'1041'	-106.343	-34.8111	442.223	-25.4798	49.479	128.824	82.7066	217.872	132.182	18.0115	112.921	128.832	0.858718	211.174	197.263	-41.4791	29.901	-7.41066	-2.989	52.1531
'1042'	82.6351	-33.111	331.486	-44.1134	-81.7175	105.743	7.20557	245.747	113.051	12.6429	-22.1161	96.2131	11.9227	214.53	200.328	-73.3513	-30.6231	-18.5401	-6.00987	63.8122
'1044'	4.18314	-27.7463	364.878	-33.4778	-56.9717	137.427	92.9245	217.878	140.052	27.0904	-37.283	104.392	9.69935	211.677	204.435	-32.312	46.4501	-22.8383	6.48349	58.8924
'1045'	-200.048	62.7631	600.13	-102.962	-82.518	138.354	11.0462	217.458	147.127	-14.0163	28.257	94.983	6.61643	190.643	206.744	-40.9832	-12.489	-2.8584	-19.4902	55.7067
'1046'	16.2433	142.941	452.938	-55.6805	-2.89828	118.588	63.6013	250.972	111.13	-28.6233	44.2746	20.0596	-32.1492	213.587	221.189	35.3193	18.8381	-37.9581	-20.6469	65.0612
'1047'	-60.2878	62.9164	438.085	-25.743	-6.27392	141.369	65.0311	216.285	136.958	17.567	51.3691	41.2801	-10.7306	214.785	207.485	-13.5793	25.6864	-2.7848	-18.9188	38.3471
'1048'	31.2314	164.187	489.684	-31.5691	48.1988	141.868	73.7958	215.375	137.394	23.3471	119.481	69.8095	2.18244	222.769	205.175	-33.2797	17.3848	-25.1466	-4.66166	45.979
'1049'	-154.031	-207.441	573.697	-63.8984	3.28441	164.023	127.111	232.363	135.171	20.5138	44.6227	56.7436	-14.3781	214.279	196.888	-50.6671	-33.5367	-37.0704	3.1244	36.1849
'1066'	120.304	163.998	492.346	-18.7364	-65.0718	181.815	22.1179	221.718	148.123	3.00302	23.2881	84.3385	18.5369	199.258	206.214	-45.2065	39.3429	-14.6354	-9.15551	52.3204
'1067'	34.1796	-309.342	541.642	9.24863	-51.1203	216.086	36.9226	221.036	132.559	2.69797	39.3659	63.3422	21.1057	222.656	194.898	-31.9002	4.36284	7.19566	-2.74763	55.8921
'1068'	258.09	-94.6074	451.792	-20.6547	-2.85993	153.872	53.095	213.905	126.982	12.4177	59.8941	61.5352	-11.8243	198.777	207.563	-23.5733	17.9308	-8.81214	3.36565	55.5954
'1069'	-166.056	178.082	693.065	-86.9289	16.4462	158.297	34.3043	210.356	126.818	1.63737	148.396	53.4599	-3.79516	235.002	217.787	-12.9948	23.4618	-13.7206	19.2791	48.2372
'1071'	39.2898	137.94	492.561	97.5566	-52.8076	274.883	7.21703	248.787	134.111	23.1576	58.5087	56.0374	-8.62302	203.81	197.423	48.257	13.8423	-4.45418	-9.50559	57.4965
'1072'	138.164	197.045	533.666	-34.3417	-74.2375	192.648	58.4188	214.19	142.965	3.69708	-12.2056	82.1089	-19.6069	200.313	208.442	25.506	8.38307	-4.22446	-9.87217	48.4705
'1073'	-136.974	-150.007	547.88	66.4084	-70.7203	259.828	-1.45131	239.3	129.499	19.3107	49.5783	49.872	-5.19166	215.874	190.275	55.6234	7.27312	-0.977183	-2.94926	63.7855
'1074'	-122.415	37.318	512.768	50.2583	-42.9118	222.547	-27.0126	236.781	124.911	7.25604	97.0615	73.5357	2.19757	199.265	196.07	-7.3829	2.44863	-9.3349	-11.9896	42.5031
'1075'	-50.6866	24.0927	417.269	8.2208	-35.4719	179.206	66.1086	217.162	146.29	13.6675	23.0983	69.1878	-5.55791	203.514	201.628	-56.4625	8.17449	-15.8022	-6.42978	57.8121
'1076'	-81.4946	-110.332	448.34	17.9996	3.1357	183.266	79.6369	214.388	140.627	12.1544	60.8544	63.1903	10.7863	207.15	195.857	-8.09712	2.01156	-13.6554	-17.705	58.6397
'1077'	35.8203	140.687	441.315	-66.4722	-22.0572	123.903	88.7	226.581	116.975	7.71302	12.9644	72.6173	-6.33635	199.718	203.561	-58.8135	-0.296597	-25.6694	-14.2884	47.7113
'1078'	146.766	159.695	493.852	15.9397	-96.4012	220.643	-16.1056	236.597	130.187	3.09409	21.1274	60.3829	-16.6725	196.84	211.311	-105.469	-42.1582	-34.7512	-0.208904	44.6421
'1079'	-31.5825	18.5569	398.396	-11.3248	51.1425	132.234	88.6793	218.622	126.694	10.9236	101.236	96.2626	11.0511	202.157	201.899	-47.1867	-27.3008	-7.87748	-6.53156	56.439
'1080'	-14.6112	83.9311	436.49	-26.2459	46.0626	155.453	168.931	246.248	135.395	1.97056	45.8406	72.9389	-6.73381	202.848	192.908	-37.5329	16.0648	-6.47738	-6.39212	57.2706
'1081'	241.034	138.043	482.875	-141.28	9.60585	71.6636	116.552	271.59	136.887	-11.4657	24.4337	79.6714	-14.7828	197.841	215.003	-34.9282	30.3991	-17.7218	-24.7544	56.6445
'1082'	362.634	161.236	681.335	19.4484	-52.6919	283.979	9.23783	245.661	129.785	19.1284	92.9142	123.36	2.21152	194.093	202.866	-40.0843	31.9992	-20.1971	-12.6897	45.336
'1083'	-78.5074	200.95	617.338	-72.144	-50.5098	195.124	110.826	223.354	131.959	24.1638	8.99421	73.6653	-21.6866	200.001	212.604	-67.0961	13.0554	-17.2061	-10.1945	53.6582
'1084'	28.4394	110.891	450.836	44.3497	-64.2141	227.157	37.9924	216.215	134.477	5.63458	14.752	76.3242	6.6775	186.913	228.521	-30.4866	-5.34818	-21.8444	-12.3156	50.6167
'1085'	-106.109	29.7278	487.581	27.2504	-25.4402	194.404	8.72307	220.452	128.961	-6.89771	82.464	41.2058	14.9156	227.935	212.379	18.8561	25.1256	-20.3474	-17.1073	52.1229
'1086'	-40.849	104.787	443.81	-58.4236	-19.0519	116.775	50.8623	215.221	146.159	29.8333	45.3197	81.7463	18.7758	192.044	207.46	-32.2063	16.138	-18.7354	-23.3598	60.8092
'1087'	-8.51396	-19.9281	370.791	-24.4888	-86.6046	139.873	27.829	215.902	164.937	-27.8104	-25.2684	78.8249	0.0194506	205.872	213.446	-43.2161	62.0139	-30.8348	-20.0923	48.8885
'1088'	9.3379	-34.1274	359.345	-14.9941	-58.5157	135.971	27.4054	203.412	150.284	5.02368	6.79997	88.6042	17.9076	211.765	192.192	-57.9799	30.6888	-6.11247	-0.158893	46.6649
'1089'	-115.184	-62.1207	456.038	-41.2669	12.7868	127.993	60.8807	226.658	139.898	25.6988	90.1926	107.429	22.0032	203.899	204.306	-85.2962	32.8904	-9.27497	-17.0751	51.9777
'1090'	-285.216	-72.3271	735.415	-96.4537	-96.7446	201.544	41.5864	221.659	144.5	5.89174	25.4606	63.6995	11.026	212.521	188.311	-60.7809	5.64632	-11.0312	0.923107	63.4447
'1091'	67.2932	172.585	497.24	-5.37478	-1.72319	193.563	96.9534	213.821	129.46	10.0029	52.7411	72.1511	21.1508	207.562	200.427	-20.5944	23.6895	-13.4903	-4.38529	55.8805
'1092'	-101.38	-199.688	489.043	-63.7583	24.0008	129.964	128.961	239.957	130.001	13.1996	50.6594	75.1741	23.1753	210.625	189.504	-45.7296	4.92742	0.182379	-12.6423	54.6051
'1093'	209.95	-35.6105	414.335	12.1397	1.70589	173.203	65.5861	210.524	141.185	5.38868	59.7139	65.3129	14.3642	202.049	196.682	-28.3048	32.1598	-10.6525	7.70809	53.5586
'1094'	-72.9284	118.303	502.783	-24.0084	-54.4213	194.864	104.37	220.831	134.125	14.404	-13.8989	83.3038	1.1514	212.75	199.752	-13.4069	3.03923	-9.30063	18.0346	56.0774
'1095'	345.297	-35.5104	535.554	26.3317	-55.3678	236.682	8.72953	234.391	131.522	3.40548	51.8958	80.807	14.8824	197.004	204.199	-46.1683	-20.7035	-5.05836	-17.0066	67.9572
'1096'	-235.743	-116.878	664.177	-43.9452	-41.68	207.059	40.0191	215.623	135.204	6.65787	81.2195	46.43	-7.37491	192.367	218.284	-38.2868	18.5524	-11.1257	-4.12159	52.7042
'1097'	-241.401	-106.398	686.409	-3.46546	-107.123	276.425	55.4674	237.368	135.654	16.2304	4.2517	73.7465	2.29924	208.97	201.372	-14.6241	26.3284	-23.9975	14.5683	55.6281
'1098'	61.6564	-32.1533	341.004	-37.4697	4.52922	84.5817	18.2485	234.03	146.487	-7.59674	71.1857	48.992	16.3859	223.297	208.449	-28.5493	7.00767	7.05895	-13.5007	56.7615
'1099'	9.41834	105.105	440.388	-18.1862	39.64	134.631	74.9938	223.295	136.659	15.3928	94.2082	94.8988	18.4868	201.584	204.156	40.8761	33.1325	-1.3216	-38.7517	61.9283
'1104'	288.284	30.5447	478.776	-35.4454	-40.964	174.386	87.2367	207.99	123.174	12.3133	-3.5974	79.4005	-4.29389	213.89	192.624	-4.86998	29.6355	-20.1179	14.9555	54.0562
'1106'	58.8288	-267.285	475.042	-33.7486	35.088	147.942	110.228	222.748	146.621	21.3135	74.8386	63.9347	22.8036	214.302	206.932	-42.263	15.3345	-17.9349	-3.79857	62.4035
'1107'	-62.2467	159.711	536.803	-32.7915	-30.7326	178.276	50.3724	209.428	146.021	2.24499	59.5112	71.8794	16.2835	209.428	194.686	-37.9854	10.6998	-4.66185	-8.44086	45.2816
'1108'	-112.431	-10.2766	453.432	-11.5329	-27.6874	172.349	81.337	213.222	142.039	15.0121	25.8899	76.9846	-32.5357	189.734	208.155	-27.65	10.492	-12.0938	-19.8625	46.1983
'1109'	-3.45541	101.217	444.022	-7.85096	24.8664	162.271	98.4217	218.725	132.829	12.7182	70.9758	70.1398	-6.15785	196.575	201.37	-35.1447	17.9856	-4.21395	-1.90938	59.1063
'1110'	-118.195	4.01324	465.852	-22.108	-23.5094	156.353	51.3502	206.349	148.603	9.07263	50.3143	47.2846	-7.03325	201.97	207.396	-25.4272	3.93534	-2.72061	-7.33359	49.0884
'1111'	-23.0919	-13.2346	370.183	-36.806	-36.3262	115.842	45.2888	206.613	158.833	8.39285	18.0404	79.3692	21.6221	211.717	188.335	-46.1446	-12.8772	-5.06047	-11.0504	57.6231
'1112'	-68.4044	32.7634	438.267	14.4747	-69.6975	196.965	51.761	212.144	139.259	9.54241	-4.34661	80.215	40.4176	208.878	192.271	-37.7484	-3.89144	4.75369	-14.0857	51.7988
'1113'	-75.5953	61.6407	439.767	-46.3134	-30.6421	137.158	87.3171	207.449	133.381	31.852	5.52422	76.7845	-3.04243	199.616	201.132	-10.7114	14.6583	-20.5931	0.482275	47.9309
'1114'	-40.2599	148.47	476.93	-68.309	-56.1156	128.067	51.1635	214.19	149.582	29.1184	1.0321	72.966	11.4363	210.023	197.511	34.9226	30.1619	-18.763	-26.9402	57.198
'1115'	-0.0703972	111.703	429.34	-55.1878	-33.8664	117.936	61.4125	233.624	118.477	-6.00792	6.29763	103.431	-1.50277	202.549	197.94	53.6221	28.0466	23.1536	-24.5773	73.4911
'1117'	-8.12275	60.1119	382.441	-53.416	-50.4482	101.796	7.59574	229.918	136.318	3.76591	27.7125	95.7706	13.5861	196.31	206.249	-68.1627	34.4868	-12.0973	-11.3659	60.0588
'1120'	-16.9133	84.9459	476.249	115.972	-7.65094	266.93	-6.22402	248.457	129.83	20.8798	126.133	101.064	13.9331	233.078	212.371	1.93055	16.7582	-32.1632	1.15277	66.3611
'1122'	-82.325	-289.242	536.251	-119.495	-50.7033	73.8426	-27.7142	249.715	141.315	7.54223	56.5669	19.4548	-29.3754	214.852	229.93	-10.2923	12.8885	-0.738069	-19.6964	44.3317
'1123'	180.61	155.144	532.532	63.1049	-56.6315	283.178	64.2048	255.178	138.736	18.6369	30.1785	82.1054	10.7445	217.512	185.756	-39.0959	31.1537	-2.19316	-5.14548	43.9884
'1125'	238.063	-52.7351	421.633	-22.6289	23.1318	146.894	100.475	227.105	134.844	25.9761	54.5463	41.2468	0.135735	215.557	202.745	-46.542	-3.34945	-19.1371	-14.7355	47.1418
'1125'	238.063	-52.7351	421.633	-22.6289	23.1318	146.894	100.475	227.105	134.844	25.9761	54.5463	41.2468	0.135735	215.557	202.745	-46.542	-3.34945	-19.1371	-14.7355	47.1418
'1126'	-135.008	-153.454	508.838	-34.2118	2.263	168.401	114.21	235.975	149.268	25.1166	50.4171	58.908	26.4298	209.971	206.6	-49.2853	35.2768	-7.79799	-4.64251	46.8635
'1127'	-154.935	-44.3187	515.344	-13.78	16.2437	173.797	67.6292	214.083	148.115	20.886	105.746	99.0478	9.97121	208.655	194.66	-27.5248	18.6225	-14.2333	9.30889	60.8015
'1128'	-87.5159	-224.267	506.108	-31.7329	-65.9162	181.471	69.7918	220.138	149.726	25.7984	-4.19853	79.436	7.71031	212.754	191.516	-35.5764	32.2648	-11.2854	-7.16236	45.6577
'1129'	-56.4143	21.2268	410.244	-24.4592	34.8902	110.144	29.1775	233.905	127.317	-15.176	118.598	65.1865	8.38509	223.467	213.365	-24.2586	16.2926	-15.9613	-8.5414	54.3012
'1130'	280.198	-139.741	519.067	68.6333	12.6423	255.815	62.4676	231.999	139.742	10.6905	95.1966	89.8686	-35.2048	183.971	228.079	-4.62398	5.44251	-15.1093	-19.1099	40.0464
'1131'	-102.314	-25.1808	463.405	58.6577	-48.6052	227.502	8.30568	229.237	129.158	7.07197	61.974	69.4628	-2.39546	205.414	193.264	-28.6195	-3.13927	-39.5278	-7.52209	50.4716
'1132'	64.8388	145.559	493.462	32.9748	23.107	218.596	93.3504	231.198	148.725	13.3562	90.6	63.9728	12.1109	217.819	198.751	-57.2738	17.8664	-14.2566	-5.14857	50.3054
'1133'	108.255	206.123	561.617	41.5685	-113.192	268.581	-4.2703	250.43	138.165	13.3541	4.48616	79.3006	-13.9774	210.32	191.131	8.17594	19.9711	0.264696	-36.4853	50.9447
'1134'	-16.7087	143.315	513.463	80.6989	-29.6609	263.921	34.7358	236.568	135.154	18.2364	65.7436	56.5803	-12.1738	192.535	206.178	66.0592	-40.7267	-40.3909	6.88848	64.3682
'1135'	-58.2431	-236.156	481.812	-27.2184	-54.0002	168.603	52.2038	212.061	145.634	5.11239	14.0048	95.776	-10.6665	192.737	201.162	-47.3511	13.7912	-5.94715	-10.6255	35.1638
'1136'	97.7559	177.972	498.772	-13.3983	-43.9743	185.449	28.749	212.673	140.363	4.83924	50.3807	83.0631	30.6047	201.435	200.219	-55.2779	25.249	-21.7477	-8.71124	62.2176
'1137'	-2.1384	112.919	473.458	30.7709	0.238299	222.215	118.587	239.477	147.281	22.1408	39.2358	44.706	-2.34739	213.43	202.27	-39.9529	-41.0483	-51.8717	15.3765	33.6214
'1138'	-30.3522	77.3024	442.835	22.7421	-9.13299	192.503	72.6125	209.746	131.253	10.8057	50.9595	61.1344	-4.04919	202.126	202.918	-1.09429	3.30518	-24.7981	1.60584	54.3388
'1139'	99.88	-276.92	507.234	20.8611	39.6694	205.542	99.3171	223.909	142.147	16.45	103.614	81.9213	1.45017	199.159	200.818	-61.9619	24.4262	-19.2938	-6.91158	54.4422
'1140'	-155.514	-59.2602	492.966	-50.5309	-43.493	150.306	66.5002	218.555	147.886	25.9253	21.171	70.9675	-15.3608	197.882	219.925	-34.2718	16.2147	-16.3691	-11.8872	55
'1141'	118.888	197.034	506.888	-83.2714	37.9793	105.476	64.2866	231.484	125.84	13.1172	109.498	126.65	-5.11859	201.09	205.296	-29.9118	6.66448	-13.0413	-22.3019	71.1046
'1142'	194.621	291.892	694.374	-97.2197	-46.7375	190.372	63.9056	223.594	159.325	14.524	50.39	62.9233	15.657	208.237	203.317	-53.9996	-5.79405	-17.1334	-16.7138	54.0692
'1143'	-35.7987	98.3427	467.653	16.9723	38.819	182.892	77.3691	206.669	126.469	5.26081	115.242	76.2776	-0.866591	209.419	204.112	-57.7657	44.8943	-29.3079	-15.3983	56.2057
'1144'	-32.1753	52.1341	408.866	-32.305	16.3608	114.722	52.2446	224.236	141.584	31.1389	78.7502	81.2567	9.90194	209.128	196.444	-5.52298	11.2728	-15.3679	-14.702	47.9016
'1145'	-53.7277	46.0161	423.236	-19.4918	21.3502	139.906	95.2854	219.276	136.544	21.351	59.1394	69.1845	0.871115	199.645	196.883	26.1019	17.2589	-18.2982	-19.3636	71.1971
'1146'	79.2741	-211.944	417.531	-17.8106	-33.6896	157.791	88.2756	215.322	123.948	30.1227	-4.92438	71.7287	-6.29856	220.555	186.869	-21.4887	8.13083	-11.5541	-25.1024	57.1812
'1147'	-145.471	-110.607	517.521	23.8465	-28.9228	207.713	21.8683	219.211	139.855	9.57692	81.2894	80.4201	6.1906	210.366	190.566	8.67451	20.3265	-9.70323	-23.3195	47.2872
'1148'	35.8677	280.471	721.233	53.9311	-22.5592	313.731	29.5894	259.181	135.037	18.1185	127.738	106.638	3.31281	215.918	212.168	10.627	19.9216	-9.91985	-3.51658	52.333
'1149'	14.5636	-212.613	426.717	-46.4667	-19.1168	120.691	53.9426	226.655	121.538	25.3758	37.4703	88.2194	15.5503	191.464	209.894	-54.2243	43.6952	-16.2128	-14.558	53.3598
'1150'	2.54207	149.02	488.784	-6.96145	0.463365	170.888	45.1617	208.365	136.84	2.85997	86.8102	46.4022	25.2	233.933	201.673	-19.7784	36.5184	-22.3267	-11.4387	60.286
'1151'	-20.7689	89.4841	455.157	38.2699	-6.98832	216.079	93.971	229.351	140.877	18.0857	44.804	85.0245	10.2286	201.949	192.39	-3.82452	10.8582	-14.9302	-7.53335	53.4466
'1153'	-131.86	-178.267	514.429	-24.4478	-48.2117	185.076	75.7166	211.475	138.793	6.61704	14.9885	90.3694	15.6174	184.741	214.308	-51.1283	-5.80882	-5.21382	-10.0211	58.1221
'1154'	43.1064	-399.995	672.903	23.7588	-52.4128	275.363	38.4354	239.355	135.822	14.8305	63.9797	58.4966	5.62227	208.042	193.668	-1.70271	19.2404	-10.2015	-11.1541	53.6275
'1155'	18.7454	131.625	446.691	-25.8704	-17.1656	159.477	90.6683	219.997	134.876	23.8567	24.9795	85.4303	10.1476	195.313	205.371	-26.7632	17.2092	-5.2924	-4.19693	53.6508
'1157'	212.9	126.018	493.359	-5.07858	-8.9467	185.037	45.2315	211.716	141.417	10.0717	74.7745	71.152	8.4572	204.524	190.482	-33.0545	3.8755	-2.15849	-19.098	49.3738
'1158'	-46.5084	59.8026	401.508	-62.1178	-47.1333	108.681	55.027	219.248	129.935	21.681	-2.05615	78.177	-2.32672	209.768	199.551	-9.98133	14.9411	-21.768	2.01533	45.4344
'1159'	7.2454	46.2516	394.962	11.3642	7.49701	151.334	39.214	207.192	135.499	-0.28516	78.8341	55.7755	1.35132	202.89	194.952	-0.118588	-6.21592	-23.2421	-8.17485	51.2109
'1160'	213.288	-246.305	467.802	-55.8399	-40.315	130.309	25.2699	209.159	148.383	-2.1052	32.9747	68.1345	16.5608	208.29	199.065	-57.0752	-22.7099	7.07602	-19.5568	63.5091
'1161'	-14.7752	106.241	456.205	-6.61283	1.93991	170.679	82.8805	217.745	145.136	26.079	58.2681	57.3544	-12.6408	203.468	201.855	-49.9114	29.8484	-16.7075	-11.1347	45.6055
'1162'	-163.67	-145.299	562.388	-27.8068	29.824	184.233	134.073	236.607	146.024	16.1357	75.7035	64.3754	14.4681	209.099	198.618	-18.1338	25.2904	-14.9838	-9.43624	53.7488
'1164'	-56.1099	19.856	408.89	-12.2235	-25.4301	158.116	84.0481	215.071	138.51	21.9532	17.8804	68.2	0.41543	214.022	192.096	-43.2591	20.4197	-4.93938	7.34769	41.3088
'1165'	36.7806	108.937	420.783	-12.6492	-35.8681	154.244	30.0104	209.811	139.386	-8.13904	39.5118	79.059	-35.8242	196.695	203.689	-51.8774	4.57338	-7.49777	-4.44445	59.9341
'1167'	11.1209	189.198	526.214	-36.3236	-38.8708	169.521	33.8405	205.927	143.048	1.04585	52.9131	63.7356	0.445661	215.901	187.853	-28.1898	27.018	-13.2429	-1.73259	53.4725
'1169'	-50.6795	92.1868	455.643	-25.3089	31.3395	152.397	121.14	234.713	128.684	11.1782	62.8941	71.7095	2.03175	194.643	198.195	-11.4903	8.96365	-21.4332	-19.4423	56.6668
'1170'	300.437	-54.7937	479.11	-38.8841	3.80524	163.595	124.422	235.981	131.425	18.4171	18.5957	73.2484	-2.48096	194.908	210.872	16.9122	15.9934	-11.473	-13.0248	52.9587
'1172'	19.8436	152.452	471.032	-21.7883	-61.2375	168.524	34.2454	208.683	140.703	-0.00500559	12.3004	116.619	-3.7004	195.68	190.186	1.52692	24.9093	1.28442	-23.6282	59.1956
'1173'	-24.2849	94.5175	431.928	-31.2664	-20.2157	143.613	71.2266	218.958	148.588	33.3679	32.0314	89.2688	26.933	197.743	206.256	-41.6275	1.2733	-3.03536	-23.1214	59.5068
'1174'	55.7236	133.577	443.574	-17.3089	-8.16534	151.628	48.4411	210.702	157.577	9.73701	62.0882	67.8299	-8.29346	203.424	197.63	-24.914	19.8291	-34.1642	-8.77024	39.9775
'1175'	249.445	-35.0142	434.508	-4.71441	7.58251	156.756	43.7227	207.076	122.017	1.17467	80.3277	67.9842	26.3169	206.055	211.712	-25.0622	34.7181	-13.2096	-10.6167	41.1015
'1176'	-39.9218	53.7688	453.554	91.6265	-29.2812	251.457	27.4442	240.756	141.032	15.3535	68.1227	66.567	11.6858	205.798	193.283	37.6738	8.07044	6.89789	0.399493	53.5409
'1177'	445.877	7.34244	586.197	-260.49	29.6281	13.4557	185.369	349.307	205.759	-21.4199	-4.54057	74.5407	5.46381	199.978	202.824	-23.584	31.7006	-27.0211	-0.0680797	55.6251
'1179'	-117.353	114.078	539.121	-57.8427	-16.9016	158.595	90.1289	216.25	138.067	19.4969	43.3777	95.1243	-21.5063	193.689	205.463	-22.6197	30.3432	-17.0312	-14.0506	55.489
'1181'	-59.3026	80.1347	472.762	14.8303	4.47105	195.537	91.4996	220.278	138.455	15.8638	61.7404	53.5583	5.33895	217.116	200.242	-30.5738	-8.84433	-14.4332	-21.5427	63.2383
'1182'	-68.0136	20.8345	450.78	44.3318	-10.4303	217.234	77.0658	212.644	126.82	12.4594	57.8903	33.3891	-8.6879	216.584	205.337	-44.5902	20.8356	-12.7758	-6.50166	53.0411
'1183'	-0.0580147	174.647	578.341	99.6991	-34.5157	324.121	87.6107	259.679	141.898	23.7589	54.1714	53.6432	6.45785	209.407	202.247	-10.9879	33.8404	-18.7047	-8.89601	45.4316
'1185'	-22.7802	330.723	827.623	-60.4392	-81.7725	268.355	47.6505	238.622	134.453	14.7666	43.4387	53.551	-20.4609	208.473	199.358	66.3941	-58.7378	-32.3909	1.62886	68.6043
'1187'	-79.4965	-6.03091	433.722	2.17585	42.0933	158.094	94.1011	213.586	129.826	15.1266	95.7248	46.1605	-9.26462	210.121	205.033	-39.3714	7.47393	-12.5239	-5.0648	56.3253
'1189'	-273.904	70.1146	807.884	-94.8809	-76.0392	230.741	70.1584	221.999	132.403	16.0691	45.6243	47.8241	-12.921	208.702	201.292	-25.491	9.45445	-18.2648	-5.27865	55.2345
'1190'	326.863	-100.961	512.951	-23.2989	61.5735	166.938	94.929	214.325	122.076	8.06878	122.59	81.9503	6.72566	207.106	216.557	-73.0557	-7.99045	-12.8925	-10.2361	53.9331
'1191'	-40.4168	189.19	535.785	-98.3653	-83.6848	138.836	57.3844	215.203	128.259	11.8992	-19.8309	83.7053	-7.37895	216.669	194.714	-38.3911	-11.3255	-27.0189	-11.7236	50.8679
'1192'	10.8869	86.1145	425.511	37.9721	-21.2052	191.504	27.7633	216.834	134.939	-1.72019	60.2844	53.8085	-12.7924	207.011	197.984	32.2206	2.93588	-19.9001	-2.46601	58.8183
'1193'	286.748	-248.275	580.373	83.374	-85.9497	309.366	11.4462	264.31	141.32	29.4385	30.5718	68.4877	-15.2372	214.963	189.09	-23.6757	16.8269	-12.0365	-12.1517	53.0099
'1194'	466.563	-247.737	724.525	-71.0699	-37.9975	217.47	70.3176	223.885	141.21	20.7382	40.2008	78.801	-11.1703	197.607	200.46	52.5608	-10.2071	-32.097	13.8451	61.3764
'1195'	-42.3753	-214.914	532.465	156.619	-17.4794	319.895	-8.25275	274.935	139.217	34.855	126.76	115.96	-7.19294	209.567	197.793	47.0017	18.8985	22.9079	-19.5781	65.5506
'1196'	-43.2648	47.9033	441.629	40.2193	27.4808	208.271	130.765	225.178	129.069	9.03004	55.4889	38.1048	-2.08519	209.21	204.064	33.2574	18.5322	-16.8085	-28.2188	51.3309
'1200'	76.3927	111.962	431.12	15.9448	-65.7722	209.629	69.9202	213.956	140.859	11.2053	-7.51039	101.601	-13.2755	211.2	189.379	-91.944	-5.41665	-17.2492	-11.3481	59.7208
'1202'	-127.199	-68.8915	476.243	6.68218	-85.7072	203.673	45.4512	216.865	136.713	12.5652	-12.5771	91.2875	0.684398	204.761	207.948	15.3021	16.786	5.2607	-33.9512	65.1459
'1203'	16.7691	-55.7754	377.423	-2.44642	15.0099	153.321	124.337	224.655	126.995	8.54032	27.6234	61.4171	5.70968	220.193	198.218	-25.2563	-1.17345	2.76883	-13.4623	57.8506
'1213'	-11.6914	-34.6758	414.678	96.5063	18.6418	229.937	25.3005	229.403	134.942	2.49039	126.182	111.28	5.33576	207.256	214.111	-42.741	10.5917	2.97474	-20.6755	49.4623
'1214'	30.2067	-49.2041	351.826	-31.8257	44.0608	73.0642	4.70477	246.237	135.724	12.8041	125.618	34.2408	0.628869	215.452	222.467	16.3336	-2.83346	-6.71762	-15.3582	63.9217
'1215'	15.1308	-111.184	360.841	-18.5924	-5.39405	110.882	17.7936	225.724	133.78	17.5407	66.8969	81.4529	6.11214	207.561	192.503	-46.9329	-19.9116	-15.1588	-5.25639	58.3955
'1216'	15.2144	-35.6958	359.637	-21.0885	-62.3272	134.421	38.3104	231.873	124.303	-3.44889	-11.0919	106.144	-6.90097	207.129	193.858	-32.3881	-0.870918	-21.7133	-6.84115	52.4332
'1217'	71.8343	-27.2553	374.446	43.6408	-87.9577	207.065	36.5391	221.015	144.134	2.52487	-28.6302	96.5475	-0.727975	215.986	197.998	-15.2267	5.6989	0.692862	6.85456	44.2574
'1218'	-4.50896	61.8177	424.857	-24.3112	27.9572	135.913	93.2092	222.195	122.021	-0.31385	68.7931	77.4547	-2.84623	200.595	203.383	-14.1997	16.8754	-17.964	-25.0672	49.689
'1219'	-39.658	53.3153	390.78	-60.655	-56.7233	107.114	41.9213	225.3	130.267	26.5295	-3.47206	122.183	-13.3229	215.236	176.137	-55.3631	-4.08397	-20.7315	-10.8498	56.8916
'1221'	-16.4878	103.549	447.994	-19.2079	71.5234	136.679	104.054	225.205	117.047	19.9826	119.434	125.57	-8.11954	210.61	199.827	-16.6513	11.6198	-25.5296	-32.42	47.7869
'1224'	-6.5973	-40.0147	358.764	-47.3664	-73.6854	109.928	27.8565	212.072	152.826	21.9467	-18.001	81.575	12.5173	203.195	203.807	-48.6589	18.2178	-9.50821	-7.05557	39.06
'1225'	29.6301	-33.4058	339.223	-54.5693	-36.3586	72.2507	-18.7027	244.221	149.334	19.1947	48.7756	73.6521	17.9827	226.8	192.206	-37.4483	14.8285	-8.59587	14.7085	45.1218
'1226'	-183.018	-49.0565	510.39	-125.928	-64.323	92.5443	64.7115	254.061	125.006	38.1325	-11.3736	86.4577	6.29014	200.498	207.589	-36.0216	19.4626	-5.96244	-1.74418	48.4475
'1227'	-30.6687	54.4466	404.877	-35.6033	20.1706	111.588	59.9313	222.579	137.792	-7.99797	77.86	186.018	-26.4688	218.571	174.979	-3.67572	6.36308	-19.4732	-9.94467	56.3988
'1228'	303.44	-280.7	609.048	54.7614	-240.603	383.577	178.173	289.447	154.527	5.5924	-247.094	223.268	8.37624	407.446	362.361	3.69891	213.119	-1.05305	-56.1015	100.121
'1229'	-25.1032	-127.029	398.842	-7.04714	-45.5516	159.105	70.8306	221.337	147.069	24.825	-5.72933	78.0217	13.4035	210.422	201.604	-8.43091	20.7476	3.44022	-5.67542	36.6952
'1230'	2.22322	145.433	442.254	-156.493	46.5787	16.8494	98.8621	280.668	162.44	-13.903	68.5921	107.381	10.21	184.948	223.474	-30.6293	21.6005	-24.223	-21.1734	49.2514
'1231'	-44.3645	-20.9547	402.588	-15.2339	-0.249232	129.461	37.2762	213.106	159.394	0.700281	73.4463	94.5904	29.3605	197.303	210.828	-19.5414	13.5802	-1.25699	0.651553	37.9061
'1232'	-125.148	31.3891	490.94	-69.2592	-37.4305	140.193	108.622	240.456	130.06	30.227	-8.9054	72.8296	-9.12024	206.275	205.913	-40.8904	3.18662	-1.5086	-14.7936	49.4683
'1233'	-124.006	17.1513	489.913	-40.3886	56.1805	151.599	165.228	246.502	131.263	8.19159	70.9476	83.8878	11.093	194.139	217.055	-30.4411	20.2136	-8.93306	7.37324	48.7018
'1236'	306.073	-113.957	471.57	-75.394	2.18175	127.04	110.485	231.661	126.047	3.48746	23.0998	87.6793	-11.2119	186.37	213.103	-42.3656	38.3273	-12.6629	-8.9659	55.1827
'1237'	-55.2565	117.707	467.693	-69.4123	-7.01299	116.339	67.5355	241.365	109.59	-8.12681	51.0979	72.5432	18.1998	211.975	195.086	-39.0809	32.065	-9.08283	0.826814	57.3986
'1238'	-71.4201	-150.794	460.507	20.2056	36.7294	193.137	125.641	227.737	137.504	15.1975	75.7041	51.8187	16.8343	217.873	200.152	-27.9849	16.2161	-7.22354	4.57841	36.0766
'1239'	-67.6519	141.767	512.055	-52.974	-24.5772	150.512	60.8099	213.391	126.313	9.34007	47.2005	78.1553	1.97329	179.895	222.283	-28.0208	14.5346	0.795945	-21.1893	52.9432
'1240'	262.376	-58.352	453.368	27.1534	-41.8917	216.377	70.4014	216.935	137.127	8.79713	11.6669	72.9681	30.461	197.071	199.795	-24.2353	6.45706	2.1517	-19.4407	39.1891
'1242'	-122.242	-60.3584	497.98	82.7209	-109.84	283.935	17.3408	243.432	134.876	10.8739	-1.95143	81.6071	13.9896	220.044	187.694	-54.3477	7.44016	0.616251	3.82298	57.0896
'1243'	96.8802	-36.0221	316.531	-82.0703	-76.5621	61.4202	6.17323	247.847	150.648	12.0807	-25.8629	96.3315	5.11568	220.852	194.512	-41.7782	26.7489	-11.6073	-1.33215	57.2404
'1244'	-59.3236	110.144	500.87	34.0562	-70.549	233.814	39.5365	225.791	131.802	6.04417	18.7927	62.9191	-2.69331	251.687	167.541	-15.1742	55.3675	-58.9586	-2.265	67.5619
'1244'	-59.3236	110.144	500.87	34.0562	-70.549	233.814	39.5365	225.791	131.802	6.04417	18.7927	62.9191	-2.69331	251.687	167.541	-15.1742	55.3675	-58.9586	-2.265	67.5619
'1245'	-79.9946	39.6636	439.066	-32.2064	-11.4763	141.27	76.5464	216.678	135.518	18.3696	37.665	42.1238	-13.2969	203.412	218.603	-5.87469	21.5975	-32.331	-1.61955	58.65
'1246'	37.7074	118.425	421.902	-32.4393	-24.9789	141.862	70.272	212.851	129.662	25.6143	21.6877	91.5407	4.87141	201.977	190.125	6.07679	12.777	-10.2792	8.23548	41.7136
'1247'	0.73509	-138.901	377.23	-5.05493	-73.7136	159.521	47.0783	210.637	140.703	7.39512	-25.0735	71.9132	-9.97663	215.442	200.726	-48.667	-5.15064	-7.66367	-12.0256	59.8524
'1248'	-49.4079	100.805	454.634	-33.2664	65.9441	135.113	117.606	233.653	115.907	11.8563	108.962	69.8149	8.63866	214.153	205.009	-45.0443	21.4642	3.66771	14.8289	50.1007
'1249'	-22.8269	77.696	405.9	-84.5316	-63.5174	94.5907	50.5758	237.803	136.787	41.628	-20.7205	90.7047	-6.12458	209.289	202.548	-42.731	35.8731	-12.5004	-0.434334	55.9452
'1251'	-217.463	-89.3275	618.952	-42.1733	-31.8133	178.199	14.9693	223.942	130.091	-11.7039	92.3927	102.924	-25.9589	212.253	193.033	1.27194	30.5574	-27.5955	-10.3762	63.6824
'1254'	-115.344	42.8248	475.941	-43.8041	-76.6116	158.208	55.7421	212.35	154.844	13.8468	-15.8033	104.422	8.41089	206.599	193.481	-24.2324	2.34001	3.33315	-3.62317	37.506
'1255'	-11.366	136.45	475.391	-42.9623	1.61566	149.784	94.8825	217.736	143.769	21.2242	52.0577	76.0616	28.436	201.207	206.431	-51.765	6.41773	-16.4318	-2.18567	55.9679
'1257'	294.113	-51.9479	451.136	-72.5137	0.285142	98.412	25.0156	226.91	138.057	12.4202	72.4199	34.4222	-29.6756	214.156	197.006	-22.1678	22.4711	-19.3888	-17.612	45.5159
'1258'	235.685	-61.6609	461.913	77.3241	-18.9956	257.39	73.0144	241.844	145.462	14.5233	43.8748	64.3565	-10.4866	204.627	198.736	0.335052	21.1954	-16.8358	2.65079	53.9988
'1259'	-67.3328	-10.7658	395.778	-16.9971	-38.0903	139.289	36.6223	219.448	131.587	-3.99775	27.9735	76.9386	-12.5466	197.028	201.361	-28.2625	10.2509	-8.66581	-9.64861	53.0263
'1260'	-130.337	-265.82	564.382	-112.36	37.9993	91.9613	73.8854	238.634	127.304	2.06995	111.373	58.9983	0.631685	210.075	203.261	-69.4104	-0.360534	-2.39292	-10.5544	65.2505
'1261'	101.023	162.236	498.754	46.6055	-4.5638	217.752	4.89559	223.451	126.793	7.45973	114.534	91.3374	-10.4136	201.894	200.93	-15.6611	-1.4291	-18.8357	-16.9135	39.7814
'1262'	-148.81	-5.97666	499.21	-34.0539	-2.99133	166.629	100.587	219.278	130.102	10.179	57.256	57.2285	3.25028	205.612	201.329	-55.4027	55.7222	-21.5189	-6.24388	55.5248
'1263'	-96.8271	11.1714	431.904	-55.5836	-23.0126	110.199	34.9856	230.087	122.148	21.1408	48.9643	55.7831	-4.29655	203.111	199.82	-36.2554	23.8174	-8.7914	-2.16818	54.7918
'1264'	-150.403	-60.1812	549.119	74.9471	24.3196	271.295	106.151	246.23	143.239	15.0528	105.26	110.938	-2.96956	198.432	199.818	-24.1319	14.1726	-3.75406	-7.33988	59.317
'1265'	-36.3751	111.713	446.855	-93.3111	22.8245	93.1506	121.365	245.319	131.675	-5.7609	42.9847	78.8052	-2.78021	194.523	202.441	-51.7071	11.8843	-7.11506	-8.969	50.0054
'1266'	-95.184	-134.971	430.842	-46.3413	-17.3111	123.122	67.5351	221.526	132.305	21.6578	34.4366	68.3586	15.3685	220.241	190.526	-35.4798	23.2989	-15.2643	-2.49733	55.3611
'1267'	-5.90996	82.0975	409.787	-48.6814	-25.3735	120.096	55.3415	220.195	133.933	24.245	30.6663	71.0154	-11.3056	205.068	202.467	-72.4644	23.1498	-13.3668	-4.91596	59.9187
'1268'	-60.6479	-88.2028	423.096	11.3247	-77.1735	190.853	43.9391	223.867	154.978	-1.11429	-8.2134	91.1778	-4.0892	213.686	192.879	-85.3738	17.2308	-13.9608	-7.34955	66.9811
'1269'	-281.623	-107.189	720.008	-169.264	-76.1256	130.851	87.3207	218.557	140.103	7.18801	-0.0492754	82.7722	9.46717	205.902	202.622	-34.3836	23.741	-18.3857	0.666403	49.6612
'1271'	76.5378	135.7	437.068	-41.0038	-34.5081	150.597	90.4054	224.454	139.153	27.5081	2.63332	73.2308	-0.288073	218.653	190.998	-65.0291	19.3941	-12.8379	-16.118	49.1895
'1273'	20.9843	122.632	441.732	-32.0164	-30.4264	161.961	103.394	223.689	140.522	16.8745	2.23426	88.9637	-19.9464	208.85	190.16	-70.0851	22.4383	-21.98	-27.1211	58.2609
'1274'	-57.5076	75.9806	430.204	-45.1693	-81.8293	145.763	53.2786	210.468	129.157	15.3464	-29.3121	101.678	12.5059	205.055	201.815	-51.2004	17.2167	-13.7098	-19.9228	56.9726
'1275'	-23.315	0.442762	389.809	-2.36289	-34.6078	163.885	78.8034	222.331	130.9	14.6501	8.73689	80.6588	1.62012	193.337	216.097	-47.9668	28.8522	-15.6687	-5.90368	52.7892
'1276'	24.885	105.189	405.844	-72.8749	61.1477	78.1135	92.8878	250.929	135.325	-20.4897	98.1043	70.4973	-5.98851	206.068	194.859	-57.7168	-18.325	-31.14	-0.832317	51.0158
'1277'	251.281	-46.2517	431.277	-57.9855	148.19	86.9621	133.163	272.99	139.629	-9.31002	180.014	112.204	-18.0994	223.595	212.38	-76.3066	19.8566	0.583166	0.328554	43.3175
'1278'	-5.89251	148.632	487.875	7.29672	-110.247	205.109	-15.8713	227.232	115.249	2.29554	-2.28113	76.4959	-5.65821	204.744	201.865	-20.8288	49.7743	-21.5497	8.75462	47.6295
'1279'	-32.6306	126.359	484.576	-7.17589	-9.68293	176.535	56.8182	222.881	130.862	17.6404	67.9876	69.9844	7.64303	212.155	194.026	-36.621	24.6958	-14.4426	-2.36404	47.7577
'1280'	-43.7404	107.664	475.368	-1.87738	-68.5445	195.843	50.5109	216.35	138.285	0.569338	3.44077	82.2825	-2.32068	198.512	201.128	-53.886	49.5349	-25.0262	-7.3186	51.0667
'1281'	-128.567	-72.461	484.399	-3.0558	-62.6961	192.943	53.0634	210.694	131.583	4.65156	12.343	87.1137	24.7096	199.227	197.418	-58.0225	5.94607	-14.3775	-24.3215	40.5673
'1282'	98.8435	159.239	498.606	42.9201	-38.9142	232.99	20.5858	223.543	131.443	11.779	67.9	60.8834	-3.07755	208.095	195.543	-74.0093	-5.71904	-11.0114	-6.44938	53.3246
'1284'	-11.3034	103.164	449.301	29.1984	-49.6641	197.555	7.38285	227.667	139.846	7.23795	48.6789	105.397	-22.3071	187.387	196.475	-6.67825	22.7432	-3.36912	-8.95994	52.733
'1285'	-37.9747	79.9137	435.237	-4.13879	-37.4517	160.748	24.9872	216.196	143.188	-9.39717	41.6058	73.1129	8.58328	194.746	207.748	-4.23034	7.16712	-21.8416	-4.57509	54.0509
'1286'	-52.4029	43.1998	423.821	-9.51165	-1.92837	157.164	92.4437	211.979	124.371	10.4874	35.3141	73.3729	-38.5463	211.551	200.044	16.9732	5.96593	-26.6582	-1.40929	55.0841
'1287'	-85.8238	64.7175	440.063	-71.9346	-30.3746	115.949	83.5359	230.873	124.261	23.9737	9.08264	58.4426	-21.4375	205.707	209.88	-54.8306	26.8039	-11.0669	-1.85514	59.579
'1288'	-96.0101	-133.066	464.024	13.3642	-2.60863	173.192	20.9006	212.715	130.192	-2.7326	101.481	92.9579	16.8992	200.89	204.925	-46.4115	34.7342	-8.79841	7.60496	61.8082
'1292'	-119.453	-6.10884	512.477	102.861	42.7021	260.852	39.1507	245.046	145.351	14.476	168.455	118.174	4.7602	242.739	220.293	-25.5651	12.078	-18.521	-33.1513	55.0768
'1293'	-21.8367	138.457	501.885	21.1233	36.2686	202.711	97.3118	217.428	131.398	15.4602	100.239	82.2225	10.6795	205.098	203.055	-2.85424	2.59784	-8.93848	-3.09165	42.2247
'1294'	32.5917	143.699	458.44	-45.0425	8.6744	114.597	12.9479	227.592	134.695	-23.3103	101.289	55.2144	7.96696	214.322	205.241	-11.6635	33.0813	-19.3448	-1.8158	47.7517
'1295'	6.10568	85.8528	392.016	-38.4852	-39.4708	133.274	79.6546	218.308	147.749	18.2875	-5.33233	89.5566	-5.81822	213.223	192.667	-26.4718	35.911	-22.6606	2.82487	50.4396
'1296'	125.839	225.202	557.805	-86.9796	1.04943	132.591	61.4848	207.655	151.661	20.5355	81.8083	63.9998	-6.997	206.105	204.806	-32.0824	29.2038	-19.1371	-1.65819	54.0709
'1297'	-36.5512	219.655	617.209	-28.8448	-100.753	227.932	40.2214	234.811	141.35	7.40321	-7.50327	87.9579	-2.42722	202.296	198.296	-3.01333	6.73204	11.3616	-9.50006	44.4309
'1298'	-60.7693	20.3872	430.686	13.4314	-30.782	184.123	62.7664	210.233	132.634	6.92792	31.6755	75.4223	-16.2573	192.592	206.743	-15.2662	25.249	-21.8477	12.1825	62.3741
'1299'	412.982	-56.1289	631.793	84.773	-133.367	335.514	-41.0646	305.23	147.385	45.0879	16.4109	58.4544	-21.0133	234.878	187.637	0.23351	22.3619	14.4822	2.90632	44.5606
'1300'	-136.205	-13.4268	525.776	73.195	-14.5096	256.627	43.7696	237.987	139.718	13.432	91.1388	60.0022	-8.98554	196.539	202.629	-2.62409	21.4628	-15.9256	-22.1413	46.0705
'1301'	-33.169	-29.4942	350.552	-74.1632	-15.2928	52.4928	-2.7409	255.662	149.218	16.193	61.2688	63.416	26.1405	228.879	203.837	-26.792	12.2956	-24.6031	-19.1725	48.9765
'1303'	82.8056	157.621	465.147	-50.9186	29.9338	120.227	56.7767	210.938	161.664	35.8275	104.992	32.9545	-11.2109	224.778	221.973	-65.6351	44.5725	-10.6129	-17.1064	48.8062
'1304'	48.2969	-42.5319	332.548	-53.6888	-42.623	89.7934	37.3787	230.24	136.771	13.0327	3.94061	77.5714	-2.59748	209.963	194.073	-45.5621	33.3323	-11.0698	3.72201	56.4885
'1305'	-25.945	76.8662	454.026	58.5313	-84.4999	240.674	7.63693	222.95	119.749	10.9801	20.985	82.7679	18.9526	205.5	197.288	-55.1636	7.05892	-18.4428	-7.07752	47.1705
'1306'	-27.0097	15.6107	388.101	-6.04871	-44.97	156.485	54.9456	211.61	139.037	2.04598	9.66124	79.1209	-23.9704	207.897	195.566	-41.3539	19.9284	-10.4814	-0.922686	54.3395
'1307'	-117.24	4.35405	443.13	-56.6271	-48.547	129.588	61.8779	217.766	129.427	24.0882	7.17241	79.5208	-14.5997	219.656	192.894	-61.0616	-0.0932623	-11.2497	-14.4529	59.7141
'1308'	53.6977	-53.295	386.9	64.5983	-3.52182	201.535	37.7433	226.179	164.904	8.38378	78.278	54.0887	11.2636	222.53	200.704	-26.2166	30.4816	-18.1191	-20.3569	50.0923
'1311'	93.7045	-55.9277	320.384	-67.1172	-80.0405	76.1335	-2.7873	245.165	142.405	-0.931657	-20.7653	65.1151	3.68153	207.428	216.205	-55.2571	31.8149	-18.4767	-5.96702	58.7733
'1312'	77.5262	-66.1324	308.507	-52.5269	-85.9566	77.9922	-27.9611	226.545	161.84	18.92	-11.5512	88.9953	-15.0913	214.525	199.311	-20.4227	9.27427	-18.9705	-15.7606	46.556
'1315'	-109.41	36.2048	433.992	-93.7469	-50.1315	90.7247	53.8421	244.016	126.227	6.75774	0.336913	73.5514	10.0512	211.526	198.079	-43.8526	21.5849	-12.6231	3.13857	44.685
'1316'	164.317	-145.494	378.971	26.829	-31.0133	178.319	57.2621	204.444	128.45	9.76663	15.5417	76.9362	-14.0883	211.541	196.538	-0.317035	20.7764	-5.71575	12.3814	42.9987
'1317'	-198.105	96.4013	665.786	-67.5123	-68.4978	211.179	81.6919	227.751	145.091	15.6647	23.6615	82.9843	20.0976	206.166	201.23	-42.3558	7.65217	-14.3005	-14.5925	49.6716
'1320'	61.9145	-39.0313	351.306	-15.6402	1.51253	110.174	45.9405	219.996	145.846	26.2266	43.604	56.7232	9.93856	211.951	197.774	95.8919	-11.9525	-15.3679	0.224489	72.6103
'1321'	214.16	179.26	551.344	-45.8971	13.1711	157.57	33.3308	210.648	150.184	4.56955	117.65	81.1934	-1.08331	204.785	199.531	-24.7518	9.97124	-12.7196	-27.2064	47.3128
'1322'	-88.1075	30.378	426.317	-45.4148	26.3554	112.232	76.2589	218.658	140.498	19.7448	81.7475	109.698	11.2109	192.651	190.76	-20.6245	33.7579	-12.5189	4.12232	54.3334
'1322'	-88.1075	30.378	426.317	-45.4148	26.3554	112.232	76.2589	218.658	140.498	19.7448	81.7475	109.698	11.2109	192.651	190.76	-20.6245	33.7579	-12.5189	4.12232	54.3334
'1323'	-221.319	-69.0937	605.905	-92.6732	-57.4369	155.753	74.4164	220.546	142.643	23.3832	19.1802	66.7936	-3.13698	209.379	198.736	-43.1056	10.8025	-25.3878	-20.2514	46.5591
'1324'	-63.954	-7.02311	381.979	-50.4659	-64.2932	112.29	26.3782	218.687	140.749	13.75	-0.583075	120.11	-16.6643	208.409	187.104	-73.2403	-41.8863	-31.6476	-6.18342	48.1584
'1325'	-56.2695	43.5393	409.501	-47.2219	26.4287	108.795	84.9404	240.834	117.768	13.9238	70.4057	94.1875	17.3429	198.837	213.459	-20.101	27.2672	-15.6991	-5.64916	52.0543
'1326'	-20.1787	-12.3669	381.734	7.70163	-79.1155	165.656	18.367	214.286	145.536	-5.37967	-8.12964	87.7126	11.0665	209.72	199.761	-6.447	21.5607	4.06814	-3.75848	43.7252
'1327'	249.99	-147.732	468.258	-8.99412	68.186	166.95	124.634	223.939	133.381	9.48685	102.589	114.272	-3.46502	198.88	194.841	-36.8625	24.861	-7.03033	8.67303	51.8122
'1328'	8.68752	-68.2721	400.558	2.00041	96.8383	174.258	252.47	331.688	200.903	-55.9801	45.9295	42.6641	-23.0554	217.155	207.21	-38.9497	10.6173	-1.63966	-3.5402	59.4025
'1329'	1.80095	96.8287	437.684	-11.8385	-11.9674	174.495	111.41	233.478	157.323	22.6491	21.4731	75.1981	-0.332241	209.477	193.669	-66.4996	21.9075	-5.55623	-2.68136	61.2069
'1330'	-131.569	27.7808	464.964	-70.4103	6.97005	115.8	93.3395	232.253	123.555	22.2416	55.7991	79.4797	-20.6726	201.76	195.022	-65.9718	29.5205	-17.4412	-9.02704	57.6818
'1331'	69.9683	259.267	606.587	-137.757	-27.2182	114.561	58.7983	227.051	126.021	25.379	57.918	61.9826	27.0939	197.48	214.296	-77.3776	-0.684863	-10.9172	-2.78717	57.8474
'1332'	-87.8864	52.8728	448.619	-51.3111	-51.2873	136.215	52.9797	213.989	144.586	19.9379	13.2996	74.4639	12.6446	200.222	210.91	-72.2332	35.9952	-10.9318	-10.3397	57.4358
'1333'	328.924	-66.0132	488.526	-48.4831	-53.7395	166.279	75.973	213.936	139.344	20.1276	-15.6443	98.2148	-0.340321	202.617	203.17	-13.2419	5.23837	14.9344	3.6936	47.9775
'1334'	-57.6842	55.7664	456.184	30.1735	-16.0018	208.272	69.1208	218.479	145.467	10.0629	55.688	36.1814	-19.8997	206.275	215.701	-51.8137	-15.8312	-22.211	-10.5942	54.205
'1335'	162.402	304.357	709.982	-95.1229	-74.2972	211.528	79.0851	219.708	136.948	16.7101	14.4668	77.8744	-11.9153	213.682	191.671	-69.1053	14.447	-14.4821	-8.42582	55.8635
'1336'	180.132	-72.951	358.177	-40.9986	-14.187	94.5654	9.08242	245.639	121.05	20.3601	55.5182	66.2117	8.34391	211.926	192.995	-45.6167	16.8403	-4.36318	4.35913	60.6962
'1337'	-68.2277	116.499	473.014	-84.3902	-51.1101	112.785	48.1322	223.696	157.598	29.8219	10.6584	72.3502	4.62895	195.809	214.096	-55.939	1.14129	2.66119	-0.584462	67.0737
'1338'	-203.734	-24.5597	626.141	37.6583	-75.5817	257.811	-37.5614	254.301	131.148	22.8784	94.1199	57.6039	8.0548	218.165	208.909	-50.9518	-2.89594	-14.7178	-21.6262	55.5893
'1339'	19.0148	113.739	424.549	-17.2284	-70.5265	164.63	41.1477	206.718	136.788	3.97446	-6.81348	77.9583	21.2383	210.28	206.483	-31.8575	11.9285	-22.0524	-21.9651	50.7162
'1340'	-42.1201	-50.1614	363.955	-58.2807	-68.4643	99.143	29.5801	217.233	156.364	27.6451	-15.3722	70.3033	7.08204	200.617	220.918	-27.9459	20.0325	-24.8898	3.44734	58.5319
'1341'	-38.2995	86.5237	456.424	46.3639	-49.8977	211.676	-9.08221	230.749	127.936	4.40884	66.2526	34.401	-15.9644	227.632	204.805	-33.2004	29.3282	-8.31332	3.33534	52.5632
'1343'	154.936	-50.8361	379.227	41.1799	-117.1	193.93	-50.2521	213.601	112.023	4.50221	-7.57386	86.5104	-12.0894	209.435	193.631	-24.4533	30.3058	-21.2779	-15.1893	49.1353
'1344'	-25.2392	-7.30467	367.937	-41.3525	-43.563	116.629	56.9678	208.47	147.805	24.9217	1.55932	80.5639	5.48589	199.927	202.683	-36.3237	29.9508	-31.1674	3.92944	55.3613
'1345'	-49.8191	93.4492	475.187	-11.2234	-70.9951	185.77	44.5963	210.994	128.749	3.44415	0.241455	66.8324	-2.50922	195.817	216.929	-44.9214	34.1576	-20.3918	1.9258	45.3701
'1346'	-65.7149	97.6268	456.719	-83.3553	-21.04	96.5755	47.5609	238.853	125.605	0.594293	39.1274	53.3286	-11.4519	222.533	188.389	-44.9149	-8.346	-23.3335	-15.9809	49.2153
'1347'	-56.3887	-38.4864	399.556	-15.5503	-7.81493	145.389	88.4134	224.048	145.558	27.8606	33.3257	67.8356	43.4063	224.256	194.612	-45.4255	19.1471	-7.62959	-7.71311	38.7068
'1348'	-62.2922	69.4088	456.44	57.9214	-158.789	246.301	-56.2726	265.259	127.469	24.3802	-26.0513	85.8284	1.82811	211.315	200.443	-54.8917	15.7953	-3.84897	-22.0181	41.5853
'1349'	8.63153	148.009	482.378	-5.01812	6.2443	181.163	82.537	212.626	131.949	11.7084	72.5042	193.435	-26.6052	222.225	174.196	-42.076	19.6071	-16.9691	-5.49416	48.282
'1350'	-39.6118	101.396	462.585	19.0209	-7.96312	194.79	73.6806	214.073	138.846	11.772	54.2319	43.9607	-16.1491	214.374	203.136	-0.166161	8.31278	1.64294	-8.53119	42.4054
'1351'	5.72544	135.465	491.55	27.2795	-60.1416	226.774	46.2842	223.589	136.227	10.9726	23.5379	78.617	-24.7936	191.256	222.885	-64.7719	51.5261	-12.0703	-17.9345	51.063
'1352'	-185.66	77.077	604.366	-110.544	43.3853	126.959	174.654	287.608	136.226	18.9729	53.8832	34.9813	-14.0974	217.605	217.791	55.0065	45.2548	-56.5424	-50.363	59.6703
'1353'	-11.3633	118.118	469.942	69.3294	-134.698	256.724	-45.835	263.216	131.771	22.6437	-6.37748	71.962	-12.454	201.018	206.047	-30.9684	-18.9202	-35.8072	-9.42775	42.55
'1355'	19.0282	118.488	479.627	59.6684	-6.5713	237.196	61.2392	227.404	138.422	9.63972	74.6773	42.5301	-16.9136	213.92	210.839	-32.0126	3.25992	-14.0943	-25.9327	51.8211
'1356'	82.8866	144.367	456.935	-51.1061	11.4564	144.711	139.258	233.68	122.334	5.32354	22.6915	79.7995	-5.41399	205.272	194.052	-34.8507	39.3191	-4.49059	4.25367	49.7694
'1357'	-59.291	47.0737	477.402	116.131	4.9954	276.239	33.7411	250.946	144.495	18.7619	123.032	115.083	6.21489	209.09	194.77	-53.0536	20.5666	-3.2417	-16.7868	47.0345
'1362'	483.738	-42.3632	642.804	-160.108	-22.2648	104.782	44.1565	245.364	113.632	7.24472	53.4838	82.7031	34.8707	218.355	194.394	-47.8162	-5.17006	-25.2723	-18.7082	60.6888
'1364'	59.3955	-448.687	728.203	-16.5083	-36.5127	270.967	89.3886	246.182	143.331	18.6272	60.3772	58.6264	11.2807	208.825	206.609	-77.3834	-7.35685	-11.1807	-12.0291	51.5946
'1365'	-29.8667	27.6564	412.109	10.6878	-43.7275	182.335	70.9048	221.731	169.464	16.1645	7.17705	78.7939	12.8712	204.978	198.749	-17.1506	28.1169	-34.4563	13.0569	60.168
'1366'	-249.352	-155.959	687.244	-95.0722	-68.8256	176.41	52.3672	207.433	141.588	14.5303	36.354	71.1641	8.69261	209.538	194.675	-44.983	31.8008	-10.9427	-7.22983	50.8076
'1367'	-65.1122	-272.637	508.432	-82.7406	11.9353	91.3259	16.4386	231.73	134.093	20.9096	107.674	117.9	3.15207	208.626	210.414	-20.9552	35.9656	-16.1596	0.888968	51.7099
'1369'	-98.6858	92.5372	475.712	-103.242	16.6597	60.3592	25.6205	238.588	144.709	7.02686	93.0406	100.335	2.73004	195.263	200.781	39.9305	8.46292	-9.74644	-3.50147	65.0106
'1377'	-88.2515	148.464	553.714	-40.2397	-66.478	177.066	23.6792	215.36	136.313	-3.23787	29.7922	68.0148	12.8631	215.742	192.116	-0.870729	15.3748	-13.4818	0.806471	45.7654
'1379'	-210.24	-38.4429	585.593	-101.263	22.6408	128.227	127.12	247.212	133.705	15.8485	73.4506	101.126	20.8961	200.262	217.593	-40.0279	27.7702	3.96177	-11.8515	52.9661
'1380'	-201.908	-85.6573	542.426	-158.785	-24.9886	72.5185	108.543	254.676	134.996	-28.333	7.01065	73.5004	3.93152	204.266	197.507	5.10782	10.2477	-11.3594	-8.15127	54.1525
'1381'	-159.317	-18.1151	483.527	11.3305	-37.3898	202.71	69.8495	211.481	131.346	7.30915	34.9067	84.8906	15.7538	196.724	207.376	-48.9087	-1.92522	-15.9258	-16.23	55.9905
'1382'	328.431	-127.543	520.752	-26.667	25.0699	179.133	99.4082	210.951	148.967	11.4093	75.954	78.5919	7.11734	199.919	192.428	-67.075	-12.8523	-11.352	-9.38979	46.0163
'1383'	-205.61	11.0672	611.712	-47.4157	-41.4887	202.621	87.23	214.01	137.934	18.7988	45.1507	65.592	-8.8904	202.769	197.837	-80.1882	15.4778	-15.9675	-12.9973	44.6174
'1383'	-205.61	11.0672	611.712	-47.4157	-41.4887	202.621	87.23	214.01	137.934	18.7988	45.1507	65.592	-8.8904	202.769	197.837	-80.1882	15.4778	-15.9675	-12.9973	44.6174
'1384'	-70.2229	-260.353	522.912	-55.3174	-5.2627	150.279	86.2177	216.439	131.802	15.9016	54.0381	69.958	7.3962	207.62	193.59	-61.7374	18.6941	-27.0316	12.0013	53.5825
'1386'	-40.0078	-326.595	603.138	-23.0061	-20.042	197.65	49.9772	218.631	139.281	3.19969	73.0679	30.9605	-21.9289	219.286	213.292	-24.5973	10.0064	-17.1038	-19.0042	46.7477
'1387'	-156.197	-194.735	589.463	20.3501	-104.194	252.533	17.1096	249.493	145.771	14.8385	9.06899	83.1146	1.16174	208.973	190.66	-32.0241	3.5547	-15.4327	-21.6461	48.938
'1388'	163.675	212.089	581.234	14.2863	-88.1033	245.484	-17.9496	271.333	146.645	17.1604	50.596	85.3682	-6.61793	191.147	205.944	-54.2215	26.1381	-12.2585	-4.63634	61.3631
'1389'	391.49	-66.0159	598.397	-1.53256	-2.00342	236.273	89.6464	225.322	142.192	15.1974	68.4009	60.7242	9.45043	214.955	193.718	-33.762	14.1238	4.47397	-6.2997	45.6267
'1390'	-58.4622	51.3245	482.147	91.0666	-2.74091	254.254	26.3106	239.059	137.643	14.2068	112.959	70.7539	5.89551	214.374	210.697	-34.9082	39.2715	-24.5922	1.20212	50.288
'1391'	174.659	-163.34	429.748	53.6702	2.5659	213.188	63.0006	215.374	141.949	6.0201	68.8283	54.5701	0.170498	206.56	197.409	-40.5686	-6.68295	-11.977	-16.5296	61.6941
'1392'	-147.569	-212.76	580.169	-8.39962	-12.9109	228.406	132.906	243.761	144.652	25.8401	39.311	64.2999	-16.4429	237.538	174.904	-51.2266	3.73364	-10.6778	-17.3449	55.2099
'1393'	-67.2459	-19.6087	422.368	22.2876	-49.0663	196.755	63.3272	211.274	134.438	17.5828	12.2927	74.9296	-2.45946	195.037	208.111	-40.7729	14.6616	-21.8348	-9.24675	77.0365
'1395'	75.7605	163.676	496.163	24.9932	-82.4132	233.123	38.3717	223.165	138.439	14.4818	1.85383	84.5398	2.07987	199.06	203.604	-47.602	32.2164	-13.412	-6.86275	50.5814
'1396'	-10.5718	119.502	516.886	117.89	-51.0652	299.016	11.4003	262.327	138.811	26.9856	65.8484	39.3293	0.0796853	218.13	205.187	33.5708	24.3858	-44.0294	-40.6397	24.3008
'1397'	-50.5629	51.034	396.839	-58.4808	-45.2442	101.806	30.1054	220.693	151.887	5.59715	16.6084	71.2999	2.40107	217.805	185.024	-10.5282	27.4428	-10.0651	1.17413	52.7009
'1399'	-57.0378	115.572	456.647	-75.0974	-37.3648	106.676	31.5281	226.118	134.867	0.19837	35.8564	69.4197	9.6216	215.305	193.145	-47.6458	11.5137	-1.88766	-11.5362	57.4825
'1500'	-178.634	-166.475	546.631	-105.348	-18.3704	91.0054	14.7233	233.639	133.912	15.7051	80.3226	58.7053	0.945576	219.526	199.777	13.8507	8.225	-1.6983	-15.903	48.4531
'1502'	-41.7169	-279.135	533.909	-30.5218	4.15205	169.135	82.5174	208.145	127.097	11.0382	67.99	80.5943	4.31545	198.939	195.268	-16.898	29.901	-8.20903	2.50946	49.8055
'1503'	252.448	-400.543	716.95	77.9445	-22.8661	316.225	-32.8071	275.915	137.636	35.1286	160.597	107.484	-12.4268	221.197	211.697	-24.3294	0.51625	-14.2478	-17.2751	48.5459
'1504'	-3.17849	165.529	492.343	-91.3765	-1.96906	134.772	174.967	254.103	134.208	-3.62445	-9.9117	79.4874	14.1574	211.519	205.87	-62.0856	31.3284	-21.6706	-12.9563	57.3754
'1505'	-88.272	101.223	509.41	-26.6451	-5.94228	158.543	56.8219	207.275	132.604	11.185	65.4604	56.5921	-0.84977	210.395	196.159	38.6415	8.79291	-19.6391	-17.4416	48.5757
'1506'	-21.6572	62.5335	461.376	108.254	7.6449	270.907	62.5831	237.325	143.184	16.5173	100.053	82.9573	15.2891	208.584	193.6	-31.8019	10.415	-7.47266	-14.3393	46.2796
'1507'	-108.31	21.5105	464.622	-15.8255	-107.21	177.898	13.0804	214.252	137.068	-0.221868	-25.8404	79.1684	0.413705	202.395	209.424	17.44	10.4829	-23.6607	7.47633	56.0753
'1508'	-126.464	94.3309	542.493	16.7227	-169.908	243.588	-26.971	243.962	123.303	16.5736	-53.7975	98.1468	-28.7972	203.897	212.219	41.6153	32.3608	-6.69331	-18.7817	53.0406
'1509'	-271.738	-232.699	804.037	-62.6567	-13.9029	232.83	73.7951	223.393	141.24	9.53874	113.947	83.7355	4.84381	203.301	202.061	-4.45404	29.7105	-10.9018	-14.9928	51.8257
'1510'	-82.2354	102.808	502.567	-11.4484	-52.2448	195.809	82.293	212.911	131.71	16.4717	0.767661	89.9342	-16.6541	206.891	198.126	11.9556	17.0038	-10.6571	-30.9341	45.755
'1511'	-29.0405	18.7835	392.683	-17.1484	23.5489	134.989	95.9054	221.54	121.909	12.2441	59.1877	79.7044	-17.8795	193.063	200.932	-32.0945	7.05805	-17.1727	-15.1938	52.4502
'1512'	-0.222952	118.142	434.653	-77.592	74.5618	91.5794	143.264	252.48	134.561	-5.09406	85.9485	57.6095	-2.5731	203.628	196.848	-35.5828	4.2332	-12.9716	-11.562	51.6937
'1513'	-41.0506	126.128	449.769	-89.4157	-16.3289	87.2581	34.1991	242.93	124.098	8.12543	56.9592	70.0344	15.1706	200.177	200.119	-62.6657	13.6973	-20.638	-17.3372	53.7639
'1514'	-45.271	186.336	569.443	-39.572	-6.91795	185.404	82.6502	215.913	143.287	19.0533	72.4333	112.477	-0.270127	189.828	203.289	-62.3007	13.8211	-10.7444	-17.3882	51.2448
'1515'	350.639	-53.4486	501.194	-99.881	-22.2465	116.313	89.9485	235.034	128.796	21.2067	4.00426	79.4853	1.91887	200.252	202.365	1.5902	20.8779	-16.9777	-45.3326	62.553
'1516'	-20.9211	37.4995	392.24	-31.3304	4.90214	117.52	56.2141	214.153	145.007	30.571	63.0997	46.1901	10.3051	225.138	196.649	-41.7583	15.4784	0.275171	9.72193	39.0352
'1517'	-53.2494	113.216	492.332	3.66131	24.3143	180.569	80.1107	215.147	137.5	22.0645	90.8162	52.3185	4.31935	214.193	201.433	6.87373	5.91953	-15.6477	-9.85609	56.1626
'1520'	-49.7249	-13.6561	377.536	-49.7174	-10.9807	108.883	83.4286	231.827	121.683	15.5476	21.9773	70.224	-7.33677	204.53	201.548	-54.1521	-1.7524	-11.6041	-14.1998	55.5286
'1521'	-40.4495	77.1869	438.815	-8.21312	-42.6139	174.114	67.5272	209.153	137.73	13.8137	14.732	69.0233	-16.0646	204.625	202.355	-41.9994	42.4022	-27.0381	-0.332046	50.3254
'1589'	-71.7836	87.2214	458.304	-33.334	-21.635	155.828	93.3226	218.776	144.503	20.5346	19.9391	62.8347	-18.0707	207.084	204.144	-30.5806	11.4957	-19.342	-9.08183	42.2838
'1590'	-105.943	32.9817	504.242	69.5288	-54.9354	243.962	-21.439	247.909	130.351	14.1978	80.2877	54.6982	-3.33565	205.666	201.047	-10.6229	5.86654	-10.0461	-0.580545	53.8147
'1591'	267.752	-31.8876	441.478	-10.443	4.0023	153.776	41.695	213.347	130.962	12.1733	72.7687	71.9533	0.417799	192.532	203.725	8.40205	26.38	-21.8966	-9.28854	52.9517
'1592'	324.716	-71.2399	571.324	154.201	-24.4244	355.662	13.5119	288.441	144.684	34.7931	114.338	91.9631	-3.44752	206.091	193.248	-36.4558	7.93975	-8.67242	-25.7635	61.0113
'1594'	-32.0964	147.72	516.719	11.2003	-2.0912	197.197	46.4448	215.086	135.587	0.875663	89.1102	72.5878	5.10425	202.498	195.871	-14.863	8.85062	-16.2138	-16.7948	51.3879
'1595'	245.389	-34.5455	417.328	-75.5451	38.4521	93.7146	104.694	243.864	122.061	1.06822	60.8012	61.8698	-8.79199	201.723	197.598	-43.5795	18.1875	-15.6193	-16.5532	52.4996
'1598'	-22.7807	140.433	504.657	19.259	-35.766	210.368	35.0275	221.381	142.367	5.55647	56.9942	44.2691	0.135385	212.907	199.487	-30.3324	-8.20442	-16.1392	-19.8092	57.8809
'1599'	-94.5839	11.2665	482.998	49.0031	-11.2827	217.267	30.3212	221.691	140.005	4.81834	92.4684	79.4662	6.02312	205.101	195.586	-35.8047	1.61627	-42.5506	-13.6739	37.7541
'1701'	355.919	-56.793	559.543	49.2344	-66.1687	265.76	-6.08136	250.551	130.191	15.4973	58.9805	65.1419	23.9632	198.133	211.808	-47.4274	-0.284953	-10.9795	-14.9649	56.6834
'1702'	-33.5717	90.3519	436.034	-12.2197	-85.2118	171.141	24.9041	220.681	153.527	-7.41561	-11.7439	98.6467	3.08496	205.94	200.642	-17.2088	26.2074	-16.9551	2.11892	53.8005
'1703'	57.262	153.124	492.857	24.8587	27.2598	214.199	111.57	222.182	138.024	17.237	81.4524	75.587	18.4242	208.341	198.407	-30.1625	21.1723	-2.4905	0.62045	66.7978
'1705'	-4.89225	-0.495185	356.723	-42.5736	-10.5886	101.217	47.8075	233.534	124.198	12.0934	43.8614	65.6865	13.4589	193.592	207.659	-67.7067	0.906883	-9.27669	-2.11988	60.4097
'1706'	-55.5197	140.34	490.483	-70.6846	-10.1238	125.751	68.936	230.076	110.657	-0.0269963	53.7948	86.5733	-6.90085	195.851	205.472	-48.5259	40.5451	-20.6124	-0.641444	48.3306
'1707'	-38.7993	-14.7063	405.74	12.5404	87.4932	137.717	69.719	213.703	160.803	20.7832	166.762	140.54	-15.4137	241.593	212.883	-42.4887	47.6679	-17.2303	-15.0529	57.8161
'1708'	-113.504	50.4563	510.254	34.2848	-66.0916	223.678	-3.32478	228.23	135.37	9.16255	55.9692	62.3443	2.56448	212.454	191.011	-60.6118	16.371	-8.95554	3.35939	45.5962
'1710'	-110.512	-76.7861	446.107	-34.7699	29.2502	128.075	76.6256	222.666	123.447	16.3626	92.7887	134.054	-8.28013	195.549	198.241	-72.9631	5.12806	-22.5804	-7.3436	57.0193
'1711'	94.5294	232.392	565.682	-75.6455	-36.4277	155.908	57.1516	208.289	147.243	6.24302	44.2436	84.1495	21.8538	196.326	199.768	-42.1985	34.3172	-18.0071	-4.26368	53.0801
'1715'	-73.813	64.1571	460.728	-36.4271	111.005	108.52	95.8322	240.63	123.024	11.6363	173.503	132.91	-20.9364	231.087	211.382	-22.5097	12.2224	-4.13232	-12.6243	36.886
'1716'	114.235	135.673	437.908	-49.2382	-72.0813	147.1	50.4236	209.549	149.218	16.3645	-16.9286	84.3706	4.29431	204.678	209.597	-61.8246	-13.1073	-18.6232	-21.7792	56.0006
'1721'	140.852	152.949	515.43	71.1384	-76.7221	284.409	46.7123	256.457	143.418	23.7921	12.0406	61.0249	-1.29666	212.888	196.371	-44.1704	21.987	-26.1494	-10.8145	38.3241
'1724'	-82.2604	-319.305	618.824	-84.8236	-78.5031	173.2	45.3591	208.593	145.926	5.53186	14.8077	98.0867	-16.716	201.24	198.063	-65.2772	20.431	-24.9863	-11.32	53.1284
'1728'	-174.795	-1.52681	553.365	-25.5433	35.3483	178.67	110.227	221.595	137.246	12.8342	102.399	103.915	10.896	204.433	203.371	-54.0209	-13.4118	-8.31415	-12.8407	49.4102
'1733'	-66.9437	-259.487	547.136	-5.90481	11.5377	183.591	53.6638	212.364	138.714	20.5506	101.854	99.035	13.212	210.982	207.411	-6.56704	21.155	-11.2838	9.34475	54.0914
'1735'	-129.638	47.0478	505.543	-34.416	2.21295	161.195	96.8171	215.287	129.706	13.6585	53.7379	52.7245	-22.5639	203.631	205.549	5.15189	11.8226	-13.4511	1.35414	55.7771
'1737'	-39.3923	56.3066	447.367	54.2666	24.6145	204.777	60.0953	218.505	138.256	7.70404	101.464	67.5635	12.3183	207.427	211.745	33.5913	14.9012	-7.48136	-5.04375	59.8386
'1738'	-190.343	-98.228	607.786	41.057	-110.172	288.097	42.1001	241.243	131.462	20.6308	-0.889863	86.8363	14.8232	200.682	206.965	-46.2227	22.739	-11.5145	-11.5236	51.1395
'1739'	-53.789	46.0807	423.05	-33.4466	41.1335	131.505	116.012	225.685	122.242	12.9955	75.8462	62.611	0.401353	203.749	195.994	-66.257	24.3175	-19.4842	-13.5323	63.9426
'1740'	-41.6307	111.568	484.761	9.50159	22.4168	184.608	92.6379	216.854	143.839	16.6458	74.83	74.3379	-4.52436	194.72	194.96	40.0494	13.8512	1.16787	-21.2287	53.6418
'1742'	13.8937	99.7417	462.328	80.0622	-28.3835	247.624	29.5215	230.832	130.26	14.4325	69.2958	90.6238	3.09815	193.965	191.116	-7.98883	8.97085	-8.30605	-12.6652	38.8174
'1743'	-16.6595	132.817	485.283	3.31114	-24.2292	196.071	84.5558	219.297	146.033	18.0437	28.4637	71.3192	-5.74086	205.407	195.766	14.8923	16.5169	-15.278	-19.2556	52.5723
'1744'	37.3468	101.496	450.556	63.779	-25.0195	237.354	77.7557	223.777	133.103	13.9217	29.0514	70.2721	-1.04708	205.334	200.939	65.3521	11.2442	-6.41313	-10.67	60.9669
'1746'	-23.8678	20.3269	395.568	-11.5436	-30.3549	149.755	61.022	213.065	148.313	20.9251	21.3356	46.1697	-34.2344	204.062	216.107	-24.8843	25.2565	-13.7114	-11.6786	53.238
'1749'	9.21649	141.535	479.527	-6.19778	21.3635	181.892	108.931	217.461	133.8	15.1081	69.7842	58.412	5.17713	205.184	201.866	-50.649	15.8514	-6.0441	-5.09774	53.4624
'1751'	-122.398	31.3132	496.75	33.4558	-103.599	226.888	-18.7061	240.403	128.059	9.59239	19.4932	73.1047	2.27796	204.073	196.522	-43.1469	25.5282	-27.4627	-25.8537	53.6801
'1753'	-21.2526	82.8966	405.053	-63.5958	-49.851	106.354	35.738	228.891	125.269	10.5002	11.5767	85.7256	-12.9886	207.116	192.709	-63.644	46.6603	-21.1609	-29.9229	58.1306
'1754'	-2.04516	126.713	434.668	-55.1809	12.1898	108.528	54.0165	230.949	123.292	21.2453	75.6106	61.6643	2.46098	201.523	197.718	-29.1073	-7.08052	-9.23393	-17.3503	51.0359
'1755'	40.8678	137.08	448.206	-44.2753	-73.0989	153.378	62.1487	210.901	137.517	12.8721	-28.4287	109.265	-19.8012	211.545	190.222	-25.2659	-0.781501	-7.25265	-15.3714	44.1518
'1757'	-109.715	24.8964	454.343	-34.6649	-63.0367	148.146	33.125	211.653	133.62	-4.44376	9.82794	96.6045	-2.93337	206.862	190.778	-1.90189	20.1818	-6.49059	-10.8206	56.0585
'1758'	-72.2669	65.7864	455.188	16.9252	-87.6547	198.941	-2.28118	220.814	133.505	8.14858	15.5361	93.9438	-17.1361	207.811	190.104	-52.0359	-2.14152	-19.5992	-17.0107	53.6443
'1761'	-40.3095	71.9792	440.371	6.6114	-42.2463	178.893	36.0698	215.297	147.136	-5.15037	38.0171	71.9633	13.0023	212.789	193.073	-48.3658	21.1406	-14.453	-10.241	59.285
'1767'	-67.9471	-95.5961	416.808	8.14177	-60.7451	181.566	52.5096	208.027	139.522	11.6982	1.61844	91.5924	4.7808	208.971	198.219	-30.2503	18.5198	-19.6282	-11.9284	56.5186
'1769'	-17.2289	120.631	465.776	-24.4282	-54.6902	174.664	82.6021	217.09	143.186	18.1382	-11.5585	108.155	-14.5324	215.52	191.656	-26.4185	8.16396	12.2763	-29.682	52.6736
'1780'	-52.8838	75.9596	456.303	40.2098	-39.7766	206.337	3.76529	224.836	133.2	-0.156379	70.8736	74.4369	-0.470976	205.215	197.807	-37.2575	24.4255	-9.40583	-7.31466	56.5432
'1781'	-115.048	78.5071	491.6	-89.6838	58.1137	96.3549	125.191	266.179	144.306	-2.79203	90.3528	40.5861	-10.5042	215.075	198.629	-29.0199	25.5642	-19.87	-14.8037	54.6761
'1782'	-60.9772	74.0819	448.511	-31.9111	20.3455	143.91	104.094	232.86	123.233	22.7304	61.1685	34.7885	-18.7504	207.654	207.597	-41.9609	31.1578	-16.8577	-11.5792	39.0619
'1783'	-46.3726	27.4381	383.938	-64.7007	-1.07725	64.9035	-11.8021	245.721	150.377	15.718	90.4512	65.3136	16.755	208.876	204.882	0.209082	13.439	-15.5427	0.333246	60.4313
'1784'	35.7458	110.519	424.142	-5.24724	31.1586	145.466	56.703	211.581	144.639	15.316	103.996	143.277	-7.1552	203.8	202.47	-22.942	24.1968	-7.61648	-3.42056	65.7592
'1800'	-32.8331	56.8799	425.616	8.11025	-44.5259	176.121	39.93	212.701	140.617	-8.68283	26.7162	75.5207	-14.1172	195.925	206.591	-28.9995	16.8362	-15.4886	-19.9929	37.9491
'1855'	437.17	-55.5253	616.232	-103.914	-51.6663	156.066	55.4056	211.961	145.908	4.12469	17.1974	91.372	-9.43656	192.105	206.948	-12.9483	15.3724	-22.3331	-26.2211	47.9361
'1856'	356.54	-48.5507	555.778	27.2398	-5.27081	238.111	44.1889	222.725	129.888	9.06244	93.511	124.42	-10.1588	197.529	190.277	-60.1554	-11.0353	-20.4918	-18.8987	54.2282
'1857'	470.579	91.3567	730.704	-31.4819	-55.5836	256.737	16.2617	236.545	127.731	8.35453	76.4874	78.0901	-7.57605	199.13	192.649	-11.7181	21.5592	-25.7455	-20.4533	40.5599
'1858'	369.246	-52.3536	578.094	-1.13426	39.235	233.325	157.217	257.968	155.455	21.9439	68.1303	70.0867	12.6128	207.346	196.232	-23.6959	9.52361	18.2412	-19.0579	41.3635
'1859'	414.866	91.3302	643.511	-102.651	12.5152	153.42	84.2235	211.276	133.758	9.57923	79.1558	57.2215	-1.48953	209.13	197.447	7.64455	30.5351	-27.5395	-20.8327	55.421
'1860'	33.1798	336.514	764.353	-159.601	-19.7157	148.767	92.9607	216.208	127.421	10.6617	63.6567	66.3327	6.88537	206.186	191.406	-5.34416	12.4597	-16.9112	-14.7964	33.7309
'1862'	-166.557	-11.1077	513.306	-70.3626	1.95381	133.775	104.717	222.195	126.887	15.3078	50.5312	70.9839	-8.3382	191.682	206.872	-50.5094	21.7534	-2.21822	-12.9464	41.7541
'1863'	-199.425	-109.24	602.601	9.40675	-58.8033	238.76	33.9748	226.739	136.864	15.7073	61.5072	88.2331	5.42574	205.763	187.787	-62.0223	39.8329	-19.9418	-9.6849	56.8767
'1864'	-27.7226	159.531	529.119	-32.9644	29.7661	184.464	153.636	237.419	141.274	7.61765	61.0299	51.4284	12.0178	209.982	197.527	-49.1682	38.2401	-10.4911	-14.4314	53.6271
'1881'	320.312	7.66059	525.363	10.9056	-14.3839	213.084	34.5987	231.715	154.579	2.35009	81.647	71.4686	17.5533	217.242	199.765	-47.3153	10.2058	-8.34455	-6.69345	51.4383
'1882'	7.48848	-269.081	514.831	73.8654	-66.6685	248.479	-47.2215	258.373	135.038	28.4906	80.1543	121.65	-8.61227	190.409	198.041	-7.52389	12.3221	-19.3067	-19.8221	52.877
'1883'	18.2524	225.382	609.573	1.3719	-3.03349	221.378	36.9184	224.937	141.366	8.87638	113.846	65.8041	9.01995	215.193	203.668	-44.6341	14.6546	-16.6546	-6.65479	49.28
'1884'	376.821	109.934	591.056	-117.72	-47.0125	127.569	28.815	212.263	142.506	-1.58598	38.8826	74.8499	8.98983	209.901	189.438	-19.1663	26.9082	-12.3081	-10.1525	55.8731
'1885'	-6.94015	-266.15	492.513	-30.1574	-34.5639	160.137	52.6783	203.264	162.141	11.9681	32.4643	88.8101	9.66169	190.964	204.919	4.40437	17.5126	4.34333	-11.2921	44.7717
'1886'	11.0681	63.8015	390.547	-14.7714	-38.7414	144.655	40.7218	209.435	136.867	-0.797983	25.8108	85.5306	0.0295399	210.197	190.304	-51.3068	34.8881	-17.0995	-1.26333	53.4052
'1887'	-68.7495	26.5393	497.527	147.415	-20.7243	334.975	79.7653	249.99	131.701	13.824	75.3918	65.5398	-6.47346	207.244	193.943	-60.5432	27.724	-6.79822	0.0430603	66.9934
'1888'	-94.9412	-93.4774	448.904	-1.30464	41.298	165.52	118.685	228.79	136.008	17.018	81.716	76.487	9.0989	202.853	199.295	-44.1563	15.9209	-5.76563	-11.8663	50.4461
'1889'	-20.8312	137.27	472.018	-37.3622	-34.9054	158.336	66.1704	212.896	129.279	12.0012	27.2005	74.003	-1.79537	203.992	196.659	-71.9005	-3.94815	-9.14835	-5.18422	60.3018
'1890'	-63.6538	-18.8443	412.492	14.1101	13.6907	162.941	58.4298	206.2	135.459	6.14043	86.2676	96.0231	4.98977	194.302	201.755	-35.9056	24.9979	-17.8877	0.719847	51.3516
'1891'	-3.27928	-16.6471	415.681	87.6926	-54.578	250.145	30.9852	237.637	145.534	18.2183	36.4885	68.7495	-4.58982	204.564	193.234	-49.5652	31.8957	-6.1072	-0.129457	58.3016
'1892'	45.9479	164.346	470.25	-63.0578	33.0249	113.797	75.8636	232.019	119.583	4.43575	91.6936	114.881	-3.11012	194.449	196.344	-24.3316	24.476	-14.3044	0.551846	59.416
'1893'	34.1585	-177.493	507.952	171.093	113.66	368.758	284.825	329.381	178.46	-6.57192	96.8598	92.4289	-3.06955	202.379	196.366	-59.1493	-10.0414	-16.4783	-33.4835	35.943
'1894'	191.756	-85.8583	409.472	6.47261	26.7828	164.963	87.4807	222.586	127.331	5.19032	73.9533	86.1057	3.05312	198.133	197.472	-70.873	1.5508	-21.554	-13.6914	50.6263
'1895'	-141.842	-9.0841	551.627	106.139	-1.14292	288.194	32.2436	256.414	138.411	26.8974	125.905	98.2514	1.2169	211.013	207.673	4.84228	18.0709	-30.425	-5.66677	44.7538
'1896'	274.815	-98.2843	488.713	21.5169	1.01993	210.599	84.011	223.862	139.764	16.1865	55.3981	64.822	-9.76051	194.404	207.415	13.6488	12.1495	14.5738	-5.24754	41.1349
'1897'	17.6881	103.316	433.892	-20.4331	40.8519	132.926	70.5218	218.186	128.393	16.4045	100.488	93.2837	10.119	202.401	201.91	-18.096	-1.40244	-20.2697	-14.5797	59.6933
'1898'	-32.5301	76.2507	438.627	10.4897	-46.6965	177.383	27.7654	217.897	156.867	-2.17557	30.5902	69.1141	19.1831	214.48	196.002	23.6883	14.1664	12.6255	30.4255	64.4081
'BL072'	-182.095	-118.843	589.701	43.6875	-68.2638	258.753	3.26532	245.505	146.577	9.52008	66.8507	72.3727	9.20843	209.728	194.559	-5.10646	21.6084	-20.2772	-7.88882	61.2025
'BL073'	-44.1269	117.456	476.366	-40.7822	-51.6751	154.371	63.3253	215.784	160.55	40.0389	1.96901	80.0101	-0.734054	216.687	190.469	-0.10028	8.73455	-2.63343	-1.10084	35.8744
'BL075'	-115.17	-8.96689	438.131	-66.0272	-63.3915	120.239	51.5387	216.061	157.365	25.5685	-4.97858	78.0345	10.3197	198.108	212.764	-36.7277	45.6738	-25.7326	-9.05652	58.8512
'BL076'	-87.0796	142.374	555.452	-9.94236	4.28054	205.941	108.729	236.243	162.974	22.2562	65.5159	84.7698	19.187	195.447	202.951	-17.8214	13.5061	-4.51343	-7.42166	32.5552
'BL077'	-88.3033	-57.9365	459.724	72.7926	-70.2802	228.945	-42.1808	249.12	135.558	11.0443	64.9822	74.9393	-6.04301	212.859	188.119	1.7664	8.29121	-30.0668	-11.8895	54.336
'BL078'	-98.4163	-158.126	497.822	43.0414	13.2292	216.248	61.5513	218.32	133.013	11.5775	103.25	122.554	15.4805	205.088	207.978	-40.268	7.87065	-13.4023	-3.50525	55.1606
'BL079'	-38.6861	142.134	504.385	-21.415	-9.63074	161.56	31.7233	209.571	132.177	-4.57717	83.3664	78.189	-7.87306	227.565	171.781	-8.23158	16.8226	-43.5834	-5.79775	68.3789
'BL080'	-18.4009	118.019	453.012	-26.4858	-3.1133	145.307	63.4949	203.339	145.64	16.334	57.4449	56.8899	0.234086	219.702	196.039	0.157831	10.2913	-17.5127	-10.9152	49.2898
'BL081'	-82.4286	60.1728	465.689	5.58235	-16.6388	183.328	58.8806	210.539	150.566	11.706	59.3735	61.9028	-7.09029	211.343	193.861	-38.4256	33.6353	-17.1338	-4.77543	55.1161
'BL082'	-105.216	44.9017	448.914	-93.2098	-3.4373	78.0153	39.6881	250.069	128.862	-0.111301	69.4773	68.4863	3.61608	203.246	198.114	-69.5481	21.0091	-15.6099	-9.70335	50.9125
'BL091'	-57.6383	48.6165	414.384	-56.3285	-30.959	112.714	57.9497	234.312	134.696	36.4854	19.1567	71.0776	-4.11745	221.047	185.643	-29.1144	24.0375	-7.53742	1.73723	46.5475
'BL092'	-149.846	149.262	623.518	-98.4929	-105.75	173.676	52.4758	212.603	152.046	6.5612	-17.0217	90.2236	2.36029	208.538	206.101	-34.5457	25.5359	-18.736	-1.77339	53.9555
'BL093'	-29.1967	103.911	475.187	20.591	-38.0501	201.181	41.7635	220.861	166.593	10.9805	41.7111	89.001	1.73673	181.035	224.013	7.59656	13.0237	-8.31777	-5.15231	36.5533
'BL095'	14.8621	91.3873	414.015	-21.9847	-4.47667	132.547	38.4205	209.013	152.09	11.0397	70.3021	87.9976	32.4773	207.136	207.637	-19.3586	39.8252	-27.43	-1.78426	53.1788
'BL096'	-36.9186	44.9962	397.337	-65.5439	-2.47777	99.7829	90.799	253.326	130.319	10.8401	24.769	79.9197	7.46376	187.045	211.393	-26.8576	-1.44635	-18.3937	-20.057	60.0778
'BL097'	-30.9225	-8.28658	383.214	-22.142	-20.3059	136.552	76.3262	219.639	160.145	29.4891	22.0972	81.5007	14.264	188.017	215.43	-29.8428	38.2805	-11.9346	-3.13474	48.5847
'BL099'	30.8481	-0.440707	349.013	-43.8784	-67.8709	104.379	13.551	224.315	145.399	2.98611	-7.49065	83.3502	-1.17777	207.741	198.595	-17.3777	37.8588	-20.1391	-6.77475	55.5102
'BL100'	-72.7044	-13.0628	388.283	-69.4547	23.1894	81.4699	84.8349	254.005	95.9988	28.1207	56.8341	45.5387	-4.11458	204.901	203.207	-25.0863	2.65863	-9.63693	-11.6082	52.2934
'BL101'	-42.8136	-4.54875	397.449	-6.61399	8.61732	142.376	66.3071	216.777	117.023	3.4844	62.7287	36.0721	-15.3767	208.68	202.767	-7.87402	12.2216	-23.9285	23.4557	55.496
'BL103'	8.93024	106.639	419.343	-33.9862	-52.9204	138.751	38.3923	210.429	153.612	-3.09354	8.15315	66.0953	-2.28576	214.765	194.655	-10.9742	16.3573	-1.21293	-1.11507	60.8177
'BL104'	-57.5625	17.9401	417.184	-20.5246	-24.3067	151.113	84.318	210.285	151.06	32.4899	17.0573	73.9731	23.7577	198.098	199.766	-20.5688	22.521	-14.215	-1.2083	51.9009
'BL106'	55.3875	-28.9313	317.339	-78.4554	-79.1986	61.0985	-14.1055	254.451	150.307	11.3603	-12.012	81.4791	2.72996	206.878	203.86	-56.4972	31.9515	-9.94787	-3.31606	57.0391
'BL107'	-53.0652	-34.5117	383.034	-46.2591	-54.8136	115.156	36.9588	224.412	137.039	-12.7173	4.04844	74.861	-6.42634	196.171	211.814	-44.8097	42.3386	-20.5158	-12.8086	57.2492
'BL108'	16.2635	67.5887	391.132	-50.0877	-21.5184	103.084	29.6215	219.275	152.28	-12.0144	45.1581	80.1445	27.7653	194.528	222.215	-48.6699	16.4766	-6.50237	1.42808	47.1015
'BL109'	62.65	160.728	495.525	26.6992	-35.591	219.028	42.5971	213.415	153.307	-3.04903	51.3947	101.512	-25.3179	190.289	198.768	-24.6477	3.67084	-10.2566	-5.81305	63.0848
'BL110'	442.155	-54.5517	673.926	-19.0594	-41.4076	249.142	48.0125	215.134	119.337	8.35665	55.6837	54.1373	-23.1988	205.59	204.12	-5.60752	11.7661	-5.87502	-5.48448	56.9486
'T001'	-16.6042	130.579	507.055	81.7699	-19.7403	255.772	0.279423	232.704	133.93	16.6456	114.169	63.2408	2.65878	213.831	206.409	-42.4744	19.1495	-4.22561	-16.5252	45.6774
'T002'	11.3117	109.317	431.608	-8.86875	-58.0139	168.949	45.5481	211.584	152.976	12.0374	3.1418	83.8869	-1.40389	214.445	192.34	-4.22247	2.6621	-19.0589	-23.7451	50.8583
'T003'	34.2577	-27.7087	333.028	-51.7735	-79.8647	94.9502	2.99565	244.767	125.687	24.1493	-17.0074	111.311	2.31414	221.05	187.513	-61.5861	-12.4579	-6.30531	-11.0982	45.793
'T004'	-53.1692	-143.25	458.475	66.6923	32.9971	224.703	87.7277	222.907	145.175	14.4612	100.566	51.6689	8.51625	212.337	212.325	-8.15483	21.1004	-2.02276	-12.4346	54.4025
'T005'	74.1711	-142.528	396.027	22.4852	-11.1846	172.966	59.865	215.712	150.271	8.6355	40.9027	33.1829	-20.755	196.572	224.342	-7.33309	16.7254	-21.8106	-16.3006	50.9494
'T006'	-21.5071	-260.926	487.53	-63.2774	15.0748	128.27	107.585	228.765	143.13	8.45243	49.57	39.143	-10.5183	222.051	199.79	-32.6425	21.9014	-11.8986	1.59448	56.5715
'T007'	-171.405	-137.418	539.076	-60.2443	15.8929	142.692	86.8259	220.179	137.714	30.4929	87.2629	76.8509	-0.312168	198.668	196.066	-45.305	27.3388	-6.88656	4.18644	50.3452
'T010'	-24.0032	109.242	458.589	7.8327	-51.0438	193.629	45.564	219.109	140.644	12.5775	26.4975	87.0074	20.5753	198.784	205.01	-58.097	27.0248	-9.66801	-2.33814	52.0774
'T011'	355.88	-49.0438	523.11	-44.1207	-41.2153	172.566	47.9326	210.696	147.632	-2.17902	28.8558	67.364	16.6421	221.459	194.465	-36.2615	21.8767	-2.9987	2.2336	50.3613
'T012'	-39.4218	33.2485	448.847	67.116	-0.759486	220.331	43.0449	217.626	142.915	6.84275	85.9843	110.207	5.42302	199.076	195.702	50.256	18.1073	2.17171	-6.79677	61.8347
'T013'	-40.0198	34.0783	401.926	-16.6972	-45.7548	154.197	60.6578	212.603	133.125	15.9014	7.42091	80.105	-18.9743	202.354	201.923	-61.7706	-6.34638	-11.5697	-8.50655	54.3501
'T014'	-99.664	-273.923	575.277	-47.4892	-25.5491	181.885	91.7492	209.514	127.008	6.08143	38.8721	76.2986	27.6279	209.14	196.388	-69.7507	-21.7999	-28.8876	-9.14651	54.0694
'T015'	124.91	-215.991	424.858	-26.75	0.957741	148.234	100.031	226.172	126.827	32.0417	32.9866	75.1099	14.9348	208.156	186.879	-63.3242	23.1517	-9.60134	-10.1894	56.0743
'T016'	16.5649	-210.405	428.136	-33.1709	100.217	105.971	101.138	236.674	127.997	7.03819	145.932	140.62	-13.3009	224.206	211.889	-26.8575	0.0227339	-11.8795	-13.02	54.4065
'T017'	-9.55968	-50.1322	347.061	-52.0845	-63.6864	106.344	48.1095	230.557	124.331	6.94893	-21.1291	76.8881	2.95872	209.785	210.465	-75.0428	27.6549	-5.5865	-13.0872	68.5544
'T018'	45.4441	153.555	473.877	-22.8592	-9.77615	166.149	74.409	210.266	142.147	17.4434	52.7683	70.1885	6.03102	209.935	193.708	-40.5403	37.5112	-26.7561	-4.53904	56.4727
'T019'	0.535985	122.157	448.785	-25.215	-41.3335	172.017	101.929	222.765	128.604	16.4774	-10.0852	81.9932	6.06636	203.732	205.09	-17.4603	-0.82271	-30.2607	-22.9994	50.4514
'T020'	-0.692841	97.6886	466.089	59.6296	4.72239	239.556	102.349	227.405	132.022	16.3244	60.7251	103.594	-2.51794	188.975	201.077	-11.0036	10.6821	-26.5581	-16.7985	46.9971
'T021'	-168.827	-124.439	576.521	54.957	-3.92101	260.464	72.7481	234.966	135.646	16.5319	93.5365	37.9324	2.07824	246.614	202.012	-14.1484	4.50409	1.20529	-11.4077	36.1687
'T022'	-10.9767	-5.39815	382.524	-6.34261	18.7277	127.511	45.6627	221.751	131.296	12.4323	83.9041	65.0829	11.7073	205.215	192.939	5.78577	10.5965	-4.24875	-7.07473	51.8986
'T023'	-9.61869	1.47878	372.191	-22.7868	-16.416	118.638	26.8453	218.492	144.944	17.5712	58.473	85.1046	26.6802	215.666	198.207	-50.7867	32.3427	-19.4574	-2.41882	53.293
'T024'	-73.9247	52.1997	428.953	-49.6626	-35.0858	124.685	53.5686	229.32	115.927	-8.638	21.1918	78.2448	7.03687	192.636	212.305	-27.5743	6.51902	-4.29892	-26.0315	48.4597
'T026'	-26.6066	49.2955	438.323	61.8581	-7.07481	224.717	59.756	222.42	135.601	14.1154	72.5937	103.236	24.1755	191.426	206.282	-37.1783	15.2927	-12.5958	-1.73739	59.6885
'T027'	-63.5432	12.732	437.295	14.7192	-53.829	187.883	40.6403	212.461	157.087	-3.26937	17.5251	17.669	-26.1442	192.358	257.337	-12.9109	28.1432	-20.1731	6.34104	54.0398
'T030'	-42.69	133.132	489.485	-24.5478	73.6338	142.356	88.9213	230.79	142.018	19.8565	143.553	176.227	-26.6977	240.535	204.373	-7.8521	15.2446	-26.3681	3.07583	62.3903
'T031'	-134.089	36.4139	481.298	-81.671	-21.168	112.71	76.008	241.943	118.358	12.5463	29.885	62.7035	14.929	205.139	201.933	-35.6485	-3.61007	-8.20362	-21.1608	49.844
'T032'	-78.5112	49.1602	456.069	18.0267	-77.8417	200.439	14.0389	220.027	136.714	-2.39886	15.5798	69.3978	0.979151	199.872	204.77	-45.5562	2.83391	-27.6637	20.7866	31.8288
'T033'	101.904	-47.2935	328.753	-68.7199	-72.2572	80.1932	20.1527	245.022	129.055	34.5194	-28.3668	69.0888	5.08133	212.697	213.078	-42.2173	-13.707	-29.6061	-12.9122	53.0179
'T034'	-35.3637	72.8424	425.658	-31.0878	-46.7626	148.383	61.1962	219.081	145.759	27.0242	7.59442	73.3963	-6.15642	205.678	203.793	-47.9176	30.1176	-9.80525	-3.49857	56.0698
'T035'	31.5553	108.496	421.37	-32.8724	-5.67034	148.594	117.041	226.822	125.842	10.4895	15.1101	70.2414	13.5272	198.761	207.013	-36.1082	28.6275	-7.14352	8.84021	46.306
'T036'	94.5477	-59.0812	324.933	-64.4943	-77.7507	81.994	9.31279	231.188	149.185	22.9452	-22.6391	93.1601	5.29234	217.204	197.927	-48.9069	41.1558	-15.2585	6.73331	56.2513
'T037'	-83.196	-15.4224	454.022	52.634	14.9673	214.583	87.6426	221.775	139.053	10.4521	75.7134	82.266	10.9699	207.312	192.826	42.3276	14.9541	1.93261	-17.7096	57.3934
'T038'	-52.9505	8.64944	397.836	-24.3192	-16.2855	132.144	54.888	213.108	141.446	27.2343	42.8069	60.1587	-11.3312	216.454	196.8	-50.3982	0.431947	6.49294	-4.53396	61.2675
'T039'	7.8811	-31.9283	358.623	-12.9974	-62.7318	141.011	33.7506	213.656	146.137	3.91538	-3.45032	89.3776	5.71671	215.794	189.467	-60.2125	7.70543	-22.3875	-10.6402	50.8973
'T040'	91.7211	-13.9807	325.877	-63.9123	-66.6134	79.4052	11.269	233.119	145.55	7.52598	-12.7032	91.4449	8.22938	214.163	192.386	-37.8604	22.9522	-9.63832	1.34972	57.0974
'T043'	-10.2528	119.997	485.061	53.4153	-93.1004	251.035	19.6322	247.791	141.168	11.1848	1.66537	97.577	-4.35125	202.964	198.23	-34.3808	-8.32245	-33.9974	-12.8049	46.8124
'T044'	-63.6558	57.0991	418.081	-59.8348	-45.0582	113.281	48.1863	236.226	109.183	5.3427	7.75744	76.8199	1.57476	205.621	198.445	-32.1636	-0.330977	-15.1892	-17.8579	51.3479
'T045'	-3.33949	7.82953	363.244	-46.0693	-30.1206	110.457	66.2054	220.063	139.342	28.691	8.53094	80.6809	-6.34286	193.757	207.341	-47.822	17.2575	-16.4912	1.78689	41.7539
'T046'	-57.5992	-21.6973	381.404	-59.6744	-2.68097	95.5943	76.2685	234.81	127.548	11.9506	35.8529	75.3158	10.3261	207.138	195.369	-58.6934	0.244026	-20.3967	-5.1902	61.7777
'T047'	-75.7237	40.7133	458.404	7.36603	3.72499	176.778	62.051	217.668	147.135	22.9878	80.7277	91.3	21.9451	188.404	207.015	-52.0193	7.68404	-11.423	-5.54433	57.5171
'T048'	15.1075	46.2674	381.176	-3.01384	-69.0892	159.892	36.1555	202.279	156.745	-8.10108	-9.02346	94.6752	6.17823	210.693	189.902	-33.3007	1.11782	-9.49867	2.24799	40.5775
'T049'	-133.483	-64.438	451.599	-41.9566	-4.58594	128.805	57.434	214.848	140.88	20.6093	65.0607	51.0924	-4.17028	205.409	204.469	-59.5524	-5.90741	-16.2477	-9.16422	55.2533
'T050'	-64.7569	1.06823	399.266	-24.4754	-30.3874	146.904	95.3753	215.477	127.696	11.6054	-1.28684	100.791	-0.670469	206.01	191.317	-22.868	0.439211	-1.40546	-16.3495	52.9236
'T051'	-157.976	63.0641	515.247	-143.783	16.9384	68.7707	117.144	268.66	139.904	-8.78722	49.2606	110.499	-22.9552	183.01	205.515	-55.7802	2.39528	-3.88234	-11.6426	53.9185
'T052'	-30.6856	-0.594645	390.429	-21.9792	-9.4199	136.09	74.7498	219.302	132.847	12.6691	37.9608	57.3754	0.459254	220.224	192.127	-57.4626	24.7344	-8.07849	-5.7957	57.1314
'T053'	88.7158	-211.969	471.41	121.932	-56.4524	302.657	59.1127	258.114	142.794	19.4372	17.3779	70.8274	-2.39049	201.751	202.986	32.357	30.6272	4.41265	-22.5027	47.629
'T054'	-23.898	90.7069	457.511	44.2162	-32.716	205.902	1.78071	225.272	129.2	-4.42903	76.5973	54.1015	11.4074	228.627	203.631	-7.56433	21.459	1.99991	-6.78599	53.958
'T055'	356.749	208.838	677.379	-119.609	-65.3341	168.725	54.5101	206.859	126.458	-9.5427	19.7181	78.1286	-11.0006	197.008	204.542	-2.53149	22.8235	-22.2951	-29.3986	38.7588
'T056'	-11.5853	136.074	440.69	-118.576	-21.0947	76.4223	99.7587	272.624	122.592	-1.90857	-2.72972	75.2064	-7.46425	199.761	213.526	-38.4695	25.171	-6.14104	-7.03234	51.0971
'T057'	389.158	-172.732	611.59	22.352	-51.9362	247.059	-23.6767	248.553	122.6	15.213	87.0531	80.9859	12.2006	200.312	199.323	-31.3373	-16.0741	-22.8611	-13.6876	45.7893
'T058'	176.064	-247.19	501.194	27.976	106.681	181.51	81.8322	209.557	130.09	10.7002	187.911	141.342	-22.0239	242.655	212.005	-20.92	-0.0298273	-1.59627	-9.28053	44.1775
'T059'	-161.37	-53.0389	524.768	14.1045	-82.4449	219.237	14.246	232.063	138.709	-0.471892	26.4299	66.9044	21.6823	200.914	205.688	-39.6959	-9.10329	-5.40184	-18.8462	66.0394
'T060'	-297.624	-209.043	851.319	-101.965	-105.55	251.161	87.9853	224.211	132.281	9.01553	6.51959	71.2674	1.08652	201.979	201.56	-36.599	7.19659	-10.9108	-19.52	54.0079
'T061'	-42.1062	-13.2761	384.919	-63.5318	23.5572	103.621	143.764	258.485	135.418	-4.00434	23.8313	64.5579	12.4466	195.577	209.644	-51.8546	35.0253	-36.5878	-34.3046	45.8446
'T062'	53.3031	170.293	483.472	-48.3257	-18.2642	157.571	107.305	214.454	134.353	19.2762	18.442	63.1549	8.84986	222.45	186.384	-31.6485	40.2321	-13.3606	-12.9604	61.6136
'T063'	-208.09	-142.633	621.902	-29.8293	-82.1825	221.856	59.6637	220.306	145.34	4.50695	9.67529	79.3495	12.5792	183.711	220.162	-32.5364	18.0563	-4.88988	1.50962	49.848
'T064'	261.832	-115.3	431.395	-45.4616	-39.6292	135.673	51.0422	209.952	143.479	6.05155	8.92444	78.017	-10.5242	212.995	190.36	-35.2356	-10.27	-30.1024	-16.8382	52.0944
'T065'	-7.75405	58.0579	392.344	-40.6506	-40.234	100.585	-29.5102	244.274	127.601	-6.9416	61.5769	94.3158	26.9199	195.461	201.58	-29.3002	3.5668	-33.3869	-13.1367	58.2151
'T066'	-25.941	57.566	403.855	-28.5945	-33.2653	131.857	45.3123	207.491	154.777	16.2233	24.6074	67.7681	-5.10913	202.97	203.558	-5.49275	18.7023	-3.68752	6.55541	47.2334
'T067'	-43.4874	88.8676	474.216	0.897535	40.3472	171.033	91.4962	225.795	156.828	33.3029	102.765	76.8036	6.84328	214.451	204.654	-31.8208	38.8312	-18.6988	-5.48617	50.611
'T068'	-3.96337	-12.2211	358.693	-35.8647	-39.6638	108.78	20.0671	210.15	167.424	8.08891	30.7982	74.5045	38.4279	204.911	212.196	-59.6881	11.7189	-7.74539	-5.68426	63.5183
'T069'	16.0148	-9.68051	387.462	35.4075	-34.8296	191.362	53.6507	214.149	145.242	6.14825	29.8534	71.0883	-0.653383	213.519	192.846	-50.084	22.7342	-12.8819	-10.8907	55.4061
'T070'	-14.9163	77.1587	431.911	30.9045	-58.4483	201.641	30.2857	221.476	144.704	0.00610336	21.3769	92.9177	-16.211	197.745	202.69	-18.5656	27.1947	-36.6904	-4.38292	37.6295
'T071'	14.2668	-32.9738	401.558	75.355	18.929	210.072	50.2903	224.844	148.778	9.83585	96.3907	129.588	-8.92279	194.952	195.85	25.6203	-2.38733	-21.3137	3.93987	58.3566
'T072'	-119.343	-196.89	484.831	-84.5986	1.16794	95.131	47.729	236.571	130.414	30.4214	74.7129	72.431	24.8057	211.304	199.743	-54.3854	10.3368	-7.52612	-5.51666	58.2414
'T074'	-200.079	-124.041	563.779	-82.2324	48.8846	110.545	60.2567	226.931	124.156	11.6957	143.285	142.413	-16.4885	219.595	207.871	-32.8049	1.02303	-22.2131	-10.3326	55.2489
'T075'	321.061	75.9348	515.801	-105.485	-67.2461	122.557	51.6639	204.989	148.791	17.7051	-16.1615	69.3594	15.4319	208.867	204.227	18.1973	15.2902	-14.5211	27.9386	52.313
'T076'	178.704	154.854	485.38	-66.6225	27.5296	125.339	92.7219	228.845	142.188	26.6284	72.7388	32.855	6.38542	227.333	208.709	-34.7817	-26.0612	-17.7234	-5.67366	55.0525
'T077'	-233.232	-153.725	662.328	-62.0687	-7.6568	190.566	81.4286	218.5	140.456	15.571	93.9355	69.9885	24.5236	216.195	202.975	-59.1504	2.28867	-20.4847	-13.8352	53.0146
'T078'	-4.19108	142.866	468.479	-7.98874	-74.1869	194.401	62.8904	211.142	131.533	3.19547	-13.8041	83.5836	13.044	209.565	196.28	-25.4927	41.6825	-15.4429	-23.7341	55.8422
'T079'	-87.9537	-143.236	479.287	58.7742	-21.7651	231.649	55.3375	222.117	126.368	11.069	55.9328	64.9739	-28.1172	181.234	227.346	18.7842	12.7065	-24.1321	-22.9567	46.1133
'T080'	311.039	-50.4846	464.353	-84.4652	-6.52228	111.923	82.2247	232.209	128.535	18.3821	27.999	86.3134	28.0879	203.102	200.133	-36.0552	-3.2085	-2.09188	-7.21294	62.5074
'T081'	83.5705	-342.4	559.297	-38.3151	-47.1654	186.438	63.5381	215.753	152.643	15.8869	22.367	72.6744	-8.90364	210.173	195.474	-25.0865	29.1876	-3.10741	7.02759	51.2045
'T082'	29.0908	123.945	458.597	29.3456	-32.2703	205.266	33.3115	213.486	128.829	6.10177	59.1928	51.8103	6.41814	205.703	203.978	-59.3659	44.6012	-14.2338	-6.54289	50.7474
'T083'	-92.139	47.9404	484.654	17.4512	-50.7085	224.54	111.322	241.309	155.659	20.8973	-11.5742	88.9676	4.80255	209.371	191.089	-33.9766	10.6189	7.35703	-15.7615	40.7834
'T084'	-141.369	-3.28992	467.13	-67.7836	-99.8824	143.481	57.7986	210.431	142.15	14.865	-44.5165	108.805	5.46036	216.135	208.601	-71.2343	3.71418	-15.8301	-10.8958	52.3763
'T085'	401.993	-84.6023	607.918	17.4224	-47.2216	252.982	18.0444	243.498	143.92	13.392	65.5029	43.7095	-14.885	207.614	200.506	-30.6275	28.6339	-9.21886	-11.5752	47.5321
'T086'	-83.9874	-7.88966	397.896	-49.6146	-53.1549	108.311	8.8825	222.989	125.995	2.97025	28.2142	86.3285	3.14128	202.851	192.977	-67.1245	24.9096	-24.8282	-19.7304	50.17
'T091'	-53.8246	60.9451	422.446	-42.9635	15.2235	113.238	55.7092	224.961	157.014	-20.7811	81.9426	78.6995	30.5021	214.982	206.362	-55.6239	11.696	-7.98848	-2.57798	54.8239
'T092'	-4.89586	-4.81901	353.994	-48.1755	-51.2609	100.578	31.1944	222.714	145.619	15.6712	1.08962	77.9423	8.45004	203.951	205.44	-14.1794	8.90295	1.48308	-27.5479	73.5181
'T093'	-66.8231	-39.3974	390.729	-29.1017	-59.1663	134.229	30.2005	208.621	138.73	1.78919	9.81557	81.7483	-1.30314	213.589	192.889	-80.3898	-14.9442	-13.488	-7.96367	62.2304
'T094'	4.63245	88.6868	411.56	-26.3667	-1.15603	140.532	77.786	211.228	139.558	12.9349	49.4271	59.5225	-7.14824	220.159	193.03	-84.4977	-19.2463	-17.2048	-5.37578	51.5446
'T095'	-45.9948	155.064	513.791	-36.5017	-66.5661	183.473	72.7875	207.983	125.111	1.91544	-8.6805	93.0201	-5.28262	206.814	195.55	-22.8562	-1.02667	-28.9981	-4.68472	43.8749
'T096'	12.9927	84.4035	410.175	-14.989	-38.8385	157.704	64.6552	209.229	142.846	12.8321	13.164	70.553	5.4005	208.96	198.954	-56.7551	10.1051	-13.2469	-11.9037	49.1755
'T097'	35.2062	106.111	429.054	6.07729	-33.8443	185.701	71.7741	212.88	147.097	9.98474	24.2009	93.7751	13.753	202.409	195.052	-74.9298	15.9145	-18.7798	-13.2766	54.5203
'T098'	-81.0953	-100.11	416.617	-17.0282	-26.2581	156.402	83.5687	223.03	153.683	29.3401	20.0922	85.3139	-9.05813	208.408	192.986	-71.1683	-3.65168	-5.08993	-10.1849	62.4616
'T099'	-43.2043	31.0856	390.732	-28.7502	-64.4439	139.439	37.6914	209.028	152.254	9.75325	-2.2041	67.755	-2.17248	188.697	220.022	-54.6645	23.9589	-15.4957	-1.01381	59.4942
'T100'	128.516	188.491	492.034	-55.4009	38.2827	147.647	148.553	249.079	136.385	12.0877	55.4547	114.135	-19.1347	194.972	206.626	-1.19752	51.3716	-29.4109	-10.5146	52.7552
'T102'	-28.6039	168.842	495.039	-118.161	-76.3335	93.9681	14.0066	248.842	121.86	19.3428	7.49947	76.3699	10.2786	204.546	204.128	-49.3492	24.2727	-12.8836	-5.5473	56.5148
'T107'	465.809	-46.5468	637.475	-121.406	18.1473	125.215	46.8502	213.361	144.528	12.2313	111.916	111.384	3.02485	204.331	201.568	-59.8252	40.7884	-9.11251	-11.3171	58.1008
'T108'	417.237	-67.2516	617.435	-8.26812	-53.7479	233.619	2.62813	226.621	124.047	4.23181	68.5502	72.1839	3.81446	202.943	196.374	-63.1803	2.20868	-15.2721	-4.45802	57.3897
'T109'	-112.424	-164.57	471.235	-44.8367	-77.2566	146.9	38.1263	207.297	139.991	7.52106	-13.5267	92.3966	6.52304	216.133	191.328	12.8828	0.37223	32.439	16.9559	62.0957
'T110'	-119.696	129.761	577.854	-7.97213	-81.5435	231.442	52.1077	213.126	122.46	9.98319	12.2306	72.705	-0.679423	210.708	192.777	-48.2638	12.9841	-4.1861	-7.55125	58.4408
'T112'	-218.917	-121.791	613.156	-139.764	-37.9809	112.625	84.876	237.218	123.494	15.4604	27.93	68.3365	-8.27381	203.353	202.442	-41.9515	-3.15505	-18.7734	-13.3008	64.3057
'T113'	-104.373	-262.537	581.641	16.9297	-12.5677	232.852	73.3532	221.081	136.363	12.3102	76.1747	67.544	15.154	214.203	199.179	-24.2769	18.7743	-8.7649	-12.9241	57.1618
'T114'	289.655	-128.989	473.004	-37.2151	-6.10601	162.354	96.2806	213.515	123.994	15.9772	30.8583	56.5429	-7.28929	193.924	224.681	-67.5387	9.17278	-13.4425	-10.8556	56.5571
'T115'	318.579	-49.0125	472.709	-74.8573	-14.7676	125.038	74.825	217.763	129.846	15.3055	27.7822	67.772	17.1662	205.743	195.049	-49.5321	0.510404	-1.26252	-1.8693	56.112
'T116'	-133.067	-87.5855	480.857	-29.4186	24.8102	163.798	147.141	238.421	135.08	7.87999	46.8203	100.181	9.21263	199.828	185.325	-28.5405	7.02239	-13.5298	-11.5692	57.9564
'T117'	-1.81109	-47.0118	342.401	-49.1846	-63.7824	89.0881	-8.37516	239.473	130.97	21.3786	9.2989	75.7581	17.9367	198.315	205.894	-17.6555	28.2772	-18.6894	7.01327	64.3872
'T119'	-36.2679	70.1535	427.864	-22.6302	0.707716	162.927	140.721	224.364	126.553	12.6449	11.4901	72.0405	17.043	171.291	199.354	-15.2319	19.4044	-18.3229	12.0527	57.0978
'T120'	-172.965	59.4159	545.884	-107.473	13.5515	82.7378	12.8441	229.023	146.519	27.8499	126.69	115.798	-3.07741	211.902	212.114	-58.2731	-3.46698	-7.31432	-3.6868	61.951
'T121'	-34.5103	13.0276	385.836	-22.2876	-68.8182	143.868	44.3023	211.717	159.528	40.9205	-14.8467	106.203	-3.65824	212.964	191.7	-27.3259	7.99648	-9.34337	-6.13222	42.982
'T122'	368.333	-56.1336	505.249	-118.333	-75.0313	102.007	16.4834	222.67	148.279	35.6815	-6.24893	86.0196	4.70127	210.954	199.99	-45.1551	15.6806	-8.08331	-2.27408	65.7851
'T123'	120.882	-52.9748	315.139	-81.9541	-56.4309	55.3224	5.00472	249.447	159.064	6.2121	-2.04415	104.286	9.03179	212.721	185.34	-59.2596	4.90317	-0.501226	-1.56355	61.7155
'T124'	-131.9	3.50811	513.985	10.3566	21.4531	205.325	129.953	239.524	129.117	19.6697	63.4405	58.1081	-12.7953	221.387	196.935	25.4507	25.5122	-9.76687	-30.6243	37.6036
'T125'	-45.3611	211.034	613.706	-10.5925	-79.8046	245.869	61.9961	220.221	128.875	11.5478	12.1772	55.3649	-22.4416	215.972	194.454	-56.9038	17.1334	-11.1389	-1.84254	55.8922
'T126'	-95.3889	16.9879	487.737	81.9863	10.1145	241.433	26.9975	233.615	155.963	6.32639	127.866	112.706	-4.18899	211.178	200.331	-23.0942	25.3234	-28.2751	-5.46695	55.5778
'T127'	114.332	-113.634	341.223	177.091	-41.6974	284.267	-33.4208	249.591	122.92	19.8842	84.9169	75.1149	16.5754	211.403	200.266	-45.4153	-11.4805	-20.4585	-24.861	58.2077
'T128'	-42.0599	90.5783	468.08	3.77959	70.3713	166.722	111.331	215.279	118.765	3.18803	122.229	44.4595	12.7598	221.843	206.781	-12.2291	9.37594	6.78157	-11.7344	41.6346
'T129'	7.77304	-23.5756	373.506	-1.42172	-27.0353	153.105	64.4148	209.392	156.873	6.86278	23.9282	75.1859	-22.1173	200.877	199.409	-48.6812	42.8623	2.70292	-4.96204	51.9468
'T130'	-24.6455	69.632	395.311	-45.1618	-54.9656	120.462	34.4301	212.945	153.143	5.68865	5.13384	84.3922	-6.58237	209.129	196.299	-35.8237	2.3607	-28.5649	-12.3189	48.2606
'T131'	-27.5997	-7.22909	413.804	77.7177	-32.5481	226.844	21.8613	225.997	141.825	-0.330498	62.0272	46.6243	16.2993	226.738	194.238	-6.40739	22.3269	-21.1551	4.92858	60.4558
'T132'	-34.3552	-98.7204	388.098	-3.14413	38.6707	128.865	52.9239	216.181	160.509	28.9349	110.517	103.33	23.1439	206.244	212.365	-50.5027	-2.6507	-8.68469	-17.5384	58.9279
'T133'	-47.4123	-15.402	390.01	-26.6732	7.27702	126.435	84.0545	222.157	129.206	17.8365	47.3371	111.757	4.23481	181.521	207.983	-18.2548	18.9564	-11.35	4.42063	54.9923
'T134'	5.68478	32.8017	371.765	-41.4447	-15.2093	107.879	52.1277	223.742	130.218	23.7801	36.2727	70.2932	8.95601	215.91	188.783	-41.8631	23.0544	-13.0738	-8.05574	53.5595
'T135'	-30.3747	70.5058	410.875	-23.6652	-10.9213	155.913	122.596	222.394	131.378	11.5136	9.23684	85.6593	-0.359382	203.623	202.521	-42.0841	43.2478	-25.6841	-0.803518	58.5482
'T136'	-34.7931	44.4526	400.323	-22.9323	-62.663	146.684	40.1159	214.281	137.504	18.4447	-1.33054	82.2733	8.81194	201.412	199.3	-37.5047	16.0072	0.948934	-5.95266	46.7329
'T137'	179.038	-35.9288	394.197	33.0643	-102.718	203.034	-0.520976	213.677	125.678	-3.22534	-18.7972	87.3921	4.96876	195.144	214.568	-42.0812	36.6405	-17.3954	-5.18881	56.5213
'T138'	67.6258	-52.251	338.889	-32.5319	-34.9246	102.865	11.2612	218.375	150.373	10.2305	35.0556	81.2099	16.2189	200.007	203.662	-69.7463	-10.5975	-16.5306	6.56291	58.4319
'T139'	-117.929	-66.864	455.85	-18.7044	8.39757	145.683	53.0215	211.769	151.398	13.7298	88.7157	65.4301	14.6488	214.256	199.619	-56.4839	18.683	-17.2983	-4.98455	60.363
'T140'	82.4154	183.367	532.674	39.7013	-23.9637	240.383	38.0896	223.802	127.237	11.1192	82.1895	79.6448	25.165	204.573	215.815	-46.7825	19.4781	-15.6258	-9.79121	38.4497
'T141'	-91.6006	-20.096	424.074	-55.7708	-46.0612	120.833	64.0794	211.698	140.161	18.1127	0.564402	87.029	-10.8382	200.661	197.634	-17.4427	8.48948	-11.6356	-45.0959	53.6152
'T142'	-169.97	-71.6625	543.521	3.04941	-91.7481	226.114	43.8789	219.045	132.693	5.0481	-1.01541	76.5738	12.5244	201.953	206.188	-51.4455	6.13078	-18.1419	-11.1998	58.8332
'T143'	-95.7967	-6.49845	444.952	2.27449	1.34347	173.363	87.6297	219.387	110.993	4.48544	53.3063	61.5973	-19.7232	199.879	201.255	-17.2868	16.4422	-27.6926	2.26397	52.7275
'T144'	-141.596	12.4463	490.763	-71.8316	-11.347	130.132	106.964	242.333	124.388	25.4597	27.5561	84.0925	-17.9522	192.877	208.85	-50.2646	43.4114	-19.1073	-14.5933	52.2876
'T145'	9.11691	57.2153	399.882	16.2624	-46.672	178.736	53.065	206.796	154.017	10.433	8.73245	97.5899	4.63048	205.078	192.976	14.8244	-0.705951	-9.92674	17.6572	51.0503
'T146'	-62.7411	-75.2377	366.796	-109.145	37.9142	38.6503	106.399	289.191	148.804	-13.7723	49.9391	41.7473	-47.1813	203.245	199.805	-42.8867	53.564	-17.9965	-12.1216	54.1395
'T148'	-22.0486	7.58863	422.89	73.7376	-61.4771	244.006	39.6234	228.011	151.884	15.5174	23.647	77.0725	16.6082	201.467	201.013	-56.8961	32.6748	-10.3594	-5.83396	55.9549
'T149'	-0.0345378	-15.1723	363.564	-13.9961	-39.0768	136.289	48.7303	215.215	139.047	43.5474	14.1935	71.245	10.5719	211.16	194.007	-31.3572	24.9633	-9.68265	-13.6984	38.4029
'T150'	36.56	58.6919	373.289	-33.1443	-26.7151	113.494	33.2978	213.134	146.108	7.26135	33.6013	67.0691	6.10385	219.923	188.895	-24.6193	43.2956	-19.8795	-10.6269	42.1485
'T151'	33.6199	-15.2567	369.573	15.4146	-67.3426	169.91	28.746	214.036	154.953	3.14579	-2.1275	87.5856	-0.200692	201.075	203.461	-22.3442	9.97839	6.95382	-9.27011	46.7486
'T152'	37.9815	-28.5181	362.633	-5.61227	-0.0202042	137.325	59.2597	214.029	124.205	16.08	57.1626	130.752	-13.4316	186.499	205.302	-67.327	23.0556	-17.658	-8.1493	64.4148
'T153'	-120.781	-65.9582	524.363	100.405	-83.4405	284.549	-44.1647	272.812	129.367	32.0685	78.9519	109.926	10.5616	196.597	199.659	-77.658	24.3193	-21.1009	-6.36275	64.0279
'T154'	8.61617	119.126	449.117	-24.9265	31.9328	136.464	69.1311	215.334	147.732	38.6663	97.3574	140.431	-9.59802	205.415	186.956	-32.2993	23.7548	4.96694	-1.65337	30.8759
'T155'	90.919	181.985	504.507	2.47922	-12.13	185.847	16.0384	214.229	138.01	-1.1118	95.9623	95.0313	21.6867	199.474	216.103	-28.692	-7.80698	15.1842	-1.50865	44.0637
'T156'	-7.40061	63.0356	391.942	-53.2423	-29.5987	98.5871	17.4468	241.614	120.124	14.8903	42.2827	43.9472	-2.108	231.499	191.322	-42.9957	28.2693	-5.34793	-2.45181	39.1147
'T157'	-20.0667	92.4306	445.841	-5.18385	-14.241	182.28	116.297	224.43	132.21	15.2069	14.3745	79.6228	3.55927	219.28	184.016	-30.767	7.1467	-1.77956	-4.12933	42.9511
'T159'	-10.424	-21.4699	357.612	-49.9422	-25.5929	96.7174	47.1849	232.523	128.789	25.6593	23.1927	70.6482	17.111	204.987	201.389	-39.0158	19.0183	7.25816	-6.18066	48.4948
'T160'	-110.195	-67.3786	443.779	-22.2784	-38.1012	166.198	96.3112	220.924	120.768	20.7661	0.607434	73.5257	4.76376	214.468	195.585	-38.1984	8.86465	3.13232	-13.1872	54.0229
'T162'	278.348	-51.3492	458.231	-4.53293	0.938985	174.075	67.9985	209.654	136.335	17.6329	56.6429	59.6287	-1.76935	209.191	191.451	-13.0492	6.35868	-15.2256	-10.3894	49.8248
'T163'	102.68	-33.167	327.404	-62.0531	-54.4971	75.2364	2.83813	244.268	139.444	18.231	7.3507	100.637	-6.71013	215.702	182.423	-41.5086	33.2845	-5.23958	-2.37458	53.795
'T164'	20.9792	-45.703	380.576	30.6973	-68.8068	194.288	47.9795	212.223	134.685	7.48872	-10.2208	80.2411	-8.21425	204.357	208.8	-48.4942	11.6616	-18.4874	-5.01611	52.3488
'T165'	-6.18863	23.5185	365.076	-65.4595	-34.7271	79.2212	17.2064	218.939	162.479	13.0093	28.0339	56.3988	-13.7846	225.536	190.017	-42.29	-26.2339	-16.075	-14.302	60.4812
'T166'	-44.3698	-112.286	363.469	-74.2273	-56.201	79.0473	26.381	233.878	139.513	13.4882	-2.77388	80.3896	15.478	199.435	200.868	-33.3521	31.3477	-0.937273	8.04845	67.004
'T167'	-140.067	-3.19558	482.011	-47.4363	53.3303	121.691	106.474	230.905	117.965	-3.31066	92.6641	90.6693	-4.00641	195.97	194.02	85.9014	-16.2007	-12.3698	-1.67418	68.8994
'T168'	-57.503	36.1894	443.095	19.2418	0.575182	186.793	73.3033	213.078	143.199	13.3944	66.7913	80.6256	-3.34384	197.183	199.045	-37.4803	17.659	-6.60574	2.19024	57.5246
'T169'	78.6032	-32.7249	364.928	4.02969	23.352	146.193	86.5614	218.267	143.591	26.7555	64.8507	159.795	-18.9737	198.622	192.969	-62.1681	-1.29626	-11.9953	-6.07358	59.2821
'T171'	-4.22755	-39.1976	349.628	-56.5716	-55.58	95.3471	37.5335	236.107	127.094	22.5513	-8.26124	117.18	-11.1461	201.545	191.748	-42.7927	20.3779	-12.2166	-10.404	43.5463
'T172'	-12.1911	-47.5955	356.125	-47.1351	-51.7551	100.568	25.1951	211.549	153.297	30.1301	9.35393	90.7974	15.2462	207.624	187.163	-41.8881	37.3815	-14.6829	-3.89976	52.1515
'T173'	-45.4142	48.1102	418.755	-11.2076	67.402	132.322	86.1153	220.98	129.569	16.9874	127.253	85.6002	3.36861	211.039	208.627	-44.3825	15.757	-1.87403	-6.64195	45.419
'T174'	60.2796	114.399	410.13	-25.8306	-29.9226	143.488	57.2668	200.401	152.705	11.5477	26.4825	68.1396	-15.759	231.365	192.287	-49.1618	31.1192	-2.77826	-0.377085	47.5023
'T175'	-110.601	69.7984	513.113	20.2597	-10.6985	204.135	39.6093	210.834	140.384	4.2292	91.3199	98.6005	15.9873	199.975	198.262	-23.659	22.9451	-13.1	-1.90312	44.4457
'T177'	-11.5688	106.763	436.373	-18.7188	31.685	137.086	55.3516	214.739	129.494	9.1121	108.785	120.841	-13.8051	198.736	192.81	-44.6215	30.1352	-16.1372	-21.9219	55.2361
'T178'	68.2072	-11.0531	325.813	-51.5829	-70.0766	86.9377	-4.17237	240.774	130.484	19.3475	-5.92359	89.2374	-1.9278	220.672	186.025	-31.918	21.098	-10.8085	-0.624676	53.6478
'T179'	-8.02918	-45.1462	353.388	-29.3431	-2.26175	93.1033	-3.49522	238.951	128.671	1.01914	85.87	69.4515	12.4251	214.637	202.054	-58.7555	-4.95923	-25.5455	-10.6139	53.6274
'T180'	-119.613	102.154	559.471	19.8835	-9.90458	213.373	15.4176	232.93	147.416	5.66828	117.923	169.471	-8.33993	218.915	200.073	-23.9905	-0.243978	-10.6847	-17.6454	54.9144
'T181'	-209.633	-169.173	645.891	9.27341	-68.5442	249.158	13.7753	240.568	144.606	8.51619	68.0888	76.6962	19.1691	211.44	198.24	-37.0701	18.3036	-9.72036	-13.0414	48.9169
'T191'	326.352	-57.524	506.972	-15.129	-53.4649	201.005	68.5015	217.164	144.736	9.46167	1.52391	84.9531	10.2933	193.576	206.256	-9.07731	41.5743	-10.0608	14.7884	47.8294
'T192'	-76.1838	-140.192	435.831	-30.7434	-31.4235	148.693	72.1037	211.913	139.746	23.5692	22.1006	72.3874	19.7467	212.673	196.256	-35.1926	25.2626	-2.04466	-6.61586	52.1357
'T195'	-17.8321	-14.7737	389.256	-14.3844	-39.8992	153.694	81.609	221.527	134.498	22.4025	-3.02628	76.6117	7.02191	200.024	208.276	-35.5711	42.3547	0.999286	-6.59899	45.9422
'T196'	68.0891	-38.9961	327.761	-53.8609	-81.5731	89.9888	-3.95299	222.04	137.905	-30.8822	-18.49	80.6016	6.16023	200.666	216.551	-51.9594	-6.31278	-10.5677	-8.99517	60.1128
'T197'	2.62557	12.9399	361.867	-39.2029	-44.791	117.43	59.4898	221.961	127.793	2.83988	-7.06929	91.9336	-7.63368	209.987	197.234	-16.0014	20.9038	-21.3996	-0.345262	55.9737
'T198'	-24.2261	43.8929	368.554	-64.0527	-59.1907	104.625	60.5553	231.917	131.35	-3.32039	-23.33	85.7019	-27.0736	199.74	208.494	-61.7948	24.9342	-13.001	-1.56095	53.5891
'T199'	-100.989	-200.03	461.005	-123.629	34.1002	63.5638	132.791	262.373	138.588	-6.31406	42.999	68.1504	3.0303	206.961	200.228	-40.9191	1.88691	-8.81076	-7.2931	56.3042
'T200'	-99.249	-127.508	463.148	0.467891	53.5038	169.378	123.673	232.718	137.528	14.5573	94.8089	69.3437	-3.14387	209.277	195.626	-32.5091	8.44902	6.59529	-16.3209	62.7412
'T201'	-53.4632	97.061	460.741	-32.4002	12.9001	147.029	94.3996	217.633	130.721	20.0748	59.9171	50.5838	-13.3088	206.813	197.985	-26.607	23.181	-11.7166	-2.7368	37.3403
'T203'	-3.10265	-15.9319	356.607	-42.9944	-63.1197	105.698	11.5308	224.103	145.797	3.76621	3.51518	85.135	1.78423	209.812	189.563	-34.2619	21.5387	-11.716	-2.73316	50.4717
'T204'	-33.9785	22.6333	456.245	121.509	-7.61416	248.505	-64.7732	269.153	142.36	32.9441	163.97	154.333	-13.6201	246.289	222.771	-3.54153	21.7566	-5.46911	-15.5624	39.733
'T205'	38.5972	-47.6749	326.123	-61.8113	-91.2494	80.4238	-19.9062	252.849	141.908	10.9362	-19.0542	107.812	7.98823	212.553	198.084	-55.7441	2.02757	-8.92633	-11.0883	67.2945
'T207'	-34.5637	52.8105	410.011	-49.9511	4.89882	98.1548	29.342	219.517	150.55	24.2576	80.7855	131.681	-9.31758	193.686	206.478	-30.5336	21.4954	-10.0746	2.70318	49.7562
'T211'	-40.8476	27.3363	393.749	-50.2771	-1.14125	98.3423	52.2762	235.515	126.514	6.65804	51.4933	82.864	22.6728	211.409	194.797	-4.43536	16.2772	-17.9854	-27.4353	56.4875
'T213'	-18.0828	113.852	479.242	50.7313	-110.307	265.309	53.9455	233.174	140.435	10.7223	-35.1035	78.1108	-1.80054	208.775	207.836	-48.0655	8.09627	-8.46269	0.946473	61.6461
'T215'	4.50386	59.8102	402.269	-31.9365	1.76917	123.212	67.8952	221.38	137.004	31.0386	48.424	78.5432	8.4066	197.24	202.268	-3.2503	11.1142	-18.907	-17.4307	54.62
'T216'	-32.6636	38.7652	388.95	-39.8068	-0.0556963	108.052	51.2338	222.621	136.499	26.073	60.2819	81.1488	20.6192	222.43	196.417	-32.834	44.1549	-24.4098	-2.07431	68.3285
'T217'	-21.6102	20.0207	352.487	-73.3561	-88.194	82.8563	4.34974	225.983	152.215	20.8198	-26.7353	75.4942	3.97244	201.953	220.268	-28.4283	32.4133	-26.7554	11.0101	56.2187
'T218'	-216.723	-176.92	648.439	-59.9077	2.64337	188.57	107.549	232.725	149.337	25.3813	79.8209	64.9018	18.2877	218.182	203.96	-16.5506	5.73327	-6.84957	-2.82353	37.1184
'T219'	-33.1514	102.811	458.621	-26.5221	41.4308	139.152	93.5962	232.517	151.822	30.9573	90.4043	83.0399	18.2898	207.059	213.665	8.59055	18.2474	-13.5275	-13.5856	35.0711
'T220'	29.1467	133.22	455.115	17.3909	-53.5873	195.035	19.0971	221.804	138.797	-2.47971	37.3953	81.0043	17.7307	195.568	209.056	-25.303	14.2541	-1.13283	-7.78798	46.6739
'T221'	-13.7593	6.11801	353.754	-60.3828	-93.6371	101	15.9192	211.578	158.2	4.21795	-34.989	95.9656	0.0130358	216.47	203.136	-49.1023	34.6597	-7.74247	-5.86887	60.6543
'T223'	-35.7896	-179.384	425.268	-30.0345	-7.13575	127.27	46.2035	212.165	143.633	16.7152	58.3005	64.7226	1.07329	209.62	189.769	-41.052	17.6332	-12.576	-9.87456	49.0954
'T224'	26.5616	117.969	445.534	16.7354	-79.0044	202.182	27.1136	226.152	139.916	-11.8993	1.70162	78.5834	30.4966	203.791	211.479	-35.6255	40.5248	-11.9288	-5.55272	47.2931
'T225'	-36.9381	27.7414	426.628	12.7096	4.71841	170.199	71.2201	220.438	156.237	23.6879	61.8594	68.8034	15.679	197.757	215.028	17.1053	11.1288	-19.7352	6.588	51.4417
'T226'	-94.0291	22.8225	449.964	-40.7096	-69.5003	154.658	70.0763	218.953	158.307	25.5159	-20.3799	74.8267	28.4581	207.407	216.444	-40.0185	29.3398	-8.96274	2.22977	33.864
'T228'	-110.841	122.841	582.209	54.9337	-27.1973	272.942	58.4585	223.439	135.47	7.96984	80.6089	50.769	-9.13228	216.342	197.954	-29.7458	13.8235	-15.0663	-10.3573	49.0448
'T231'	-5.94119	-105.279	364.152	-30.3716	-22.7551	121.671	71.6763	220.892	127.582	11.1444	11.8409	92.9681	-15.9848	197.857	202.299	-37.6648	16.4536	-11.212	-7.22722	52.8461
'T232'	-36.1496	-46.1538	425.112	81.9201	-47.5735	241.007	26.2409	215.898	127.102	11.0062	45.5891	55.6986	-3.23533	211.65	194.906	-39.3788	-2.82529	-12.2744	-19.1617	55.7416
'T233'	-71.042	-59.317	398.095	-44.2034	-15.2522	122.188	95.7738	232.999	125.024	21.4389	11.4249	87.8262	11.2396	211.126	195.943	-28.7489	11.9946	-0.79688	-13.711	68.9612
'T234'	-41.5258	41.1236	426.965	46.6767	-72.3742	215.501	10.5239	224.214	135.672	3.44287	23.283	73.7273	3.99946	199.133	206.028	-44.4885	3.10109	-34.8853	-13.1858	46.3002
'T235'	53.111	96.8311	402.859	-44.7982	-26.1707	122.415	63.6061	215.035	150.08	31.7089	20.1858	83.729	-5.94313	213.695	189.74	-34.5876	42.2877	-18.1309	-18.1376	49.021
'T236'	-8.81117	135.321	432.018	-94.6439	-53.1004	97.1086	67.8102	210.888	158.773	28.9268	-12.0842	87.3561	24.0762	211.607	198.974	-48.5324	29.9341	-7.73304	-3.27719	44.3766
'T241'	118.491	147.384	450.75	-63.2737	24.3314	99.3322	38.6747	219.532	147.195	17.8125	98.6574	68.8818	6.02306	210.313	202.826	-14.64	30.6173	-26.0584	4.74092	61.0848
'T242'	56.0669	95.3015	408.048	-39.2492	-32.7355	135.512	70.7629	214.657	140.198	27.3903	12.4745	67.4974	13.4697	211.994	190.807	-57.8075	18.8052	-7.49534	-15.057	55.4726
'T244'	-16.5522	63.5056	415.335	11.7854	-34.3906	179.794	57.1064	213.509	156.46	5.02152	29.0894	76.2333	-6.35591	198.332	206.149	-52.0398	11.0243	-26.7874	-9.51413	56.5372
'T245'	-51.055	94.7314	452.146	-35.6228	-4.71108	138.016	69.4509	218.128	124.932	11.9568	49.0898	68.5918	-10.578	200.149	200.384	-0.165648	4.18571	-5.44229	-30.252	57.8426
'T246'	-62.0385	110.621	518.943	20.3679	37.0977	209.478	108.407	227.666	143.702	21.0127	98.5315	100.469	0.8957	202.877	208.341	-15.9881	15.5024	-18.4018	-1.82298	46.5117
'T248'	25.3161	81.7493	429.307	63.8698	-54.5508	219.854	-9.07255	236.124	129.778	6.32633	56.3352	71.6822	26.8645	206.99	207.51	-10.5445	48.1957	-13.3052	-6.52507	40.458
'T249'	-21.2097	105.243	459.22	-7.01302	-64.3154	176.681	16.492	226.66	154.465	-11.0496	25.3942	99.4876	13.2706	190.944	209.934	-56.5012	2.37219	-20.033	-3.67337	42.9516
'T250'	1.39021	39.0317	392.885	-21.048	-5.01166	134.206	63.8446	214.971	156.69	20.7929	50.0242	65.0746	21.6418	205.965	197.93	-55.0628	16.5244	-11.0685	-7.00374	51.198
'T251'	-36.0723	129.538	466.698	-68.6528	-51.0307	129.276	65.159	214.711	139.984	18.2599	-0.923015	75.2081	2.69614	199.518	210.237	-33.542	40.1233	-20.5016	7.68858	41.1476
'T252'	-20.2789	78.917	409.444	-35.3446	-61.517	144.459	63.7201	214.648	149.517	26.5225	-16.3482	86.4481	9.55059	204.529	199.009	-33.3891	17.7729	-12.3847	-4.7912	53.8662
'T254'	-111.377	5.61698	499.405	43.8535	-59.3753	235.807	33.157	233.855	138.698	10.4518	37.9125	49.3955	-19.4979	225.881	198.974	-43.6106	12.0264	-13.1737	-6.42945	48.1755
'T255'	48.1427	-230.14	441.104	-9.64118	-27.179	164.943	63.2978	202.271	144.415	6.79569	28.6007	79.0647	16.4584	211.02	192.843	-47.9328	-5.97383	-23.4683	-10.6442	52.0901
'T256'	-120.905	-75.6277	461.215	-55.5764	-41.8264	133.345	66.6761	211.288	142.776	20.2384	13.6918	85.7435	-8.27934	200.926	198.906	-39.8183	31.5676	-9.21086	-0.579836	55.6402
'T258'	-2.944	48.4409	391.248	-46.5245	-11.6874	104.914	38.2217	237.008	123.323	-2.95841	51.5922	72.893	3.95272	206.773	193.64	-39.477	35.8125	-10.8609	-6.97483	52.0371
'T259'	80.7109	-261.978	461.515	-11.219	-18.6597	165.438	49.1667	210.512	161.889	7.16295	51.3162	65.2724	-18.5339	195.273	204.708	-47.2192	17.634	-4.26022	-4.12272	50.5123
'T260'	-66.9135	66.2576	449.146	-5.68304	9.88144	167.731	94.2291	213.99	131.858	10.5142	60.2879	63.0202	17.6539	219.299	195.574	-29.591	22.7881	-21.3308	-6.52059	57.6554

## Sheet: location
individual	latitude	longtitude
'0001'	41.057	86.1102
'0002'	41.0572	86.1101
'0004'	41.0574	86.1104
'0009'	41.1087	86.1057
'0010'	41.1092	86.1418
'0014'	41.0519	86.1165
'0021'	41.0602	86.1098
'0023'	41.0606	86.1097
'0024'	41.06	86.11
'0026'	41.06	86.1105
'0027'	41.0599	86.1107
'0028'	41.0598	86.1109
'0029'	41.0595	86.1107
'0033'	41.0583	86.1102
'0034'	41.0581	86.1099
'0035'	41.058	86.1099
'0036'	41.0579	86.1109
'0037'	41.0578	86.1115
'0038'	41.0834	86.1651
'0053'	41.0486	86.1136
'0054'	41.0488	86.1137
'0055'	41.0487	86.1139
'0057'	41.0485	86.114
'0058'	41.0483	86.114
'0059'	41.0484	86.1138
'0060'	41.0482	86.1139
'0065'	41.0477	86.1142
'0066'	41.0474	86.1144
'0067'	41.0473	86.1143
'0068'	41.047	86.1146
'0073'	41.0473	86.1159
'0076'	41.0462	86.1145
'0122'	41.0863	86.1124
'0123'	41.0863	86.1129
'0124'	41.0865	86.1131
'0125'	41.0869	86.1134
'0126'	41.0869	86.1138
'0127'	41.0867	86.1139
'0128'	41.0866	86.1142
'0129'	41.0864	86.114
'0130'	41.0859	86.1138
'0131'	41.0861	86.1136
'0132'	41.086	86.1132
'0133'	41.0859	86.1131
'0134'	41.086	86.1128
'0137'	41.1128	86.1079
'0138'	41.0863	86.1145
'0139'	41.086	86.1148
'0140'	41.0859	86.1147
'0141'	41.0859	86.1152
'0142'	41.0865	86.1159
'0143'	41.0862	86.1162
'0144'	41.0853	86.1167
'0145'	41.0854	86.1171
'0146'	41.0844	86.1157
'0147'	41.0842	86.1155
'0148'	41.0844	86.115
'0149'	41.0844	86.1148
'0150'	41.0841	86.1152
'0151'	41.084	86.1161
'0153'	41.0845	86.1172
'0154'	41.0848	86.1178
'0155'	41.085	86.1188
'0156'	41.0857	86.12
'0157'	41.0854	86.1199
'0158'	41.1132	86.165
'0159'	41.0849	86.1198
'0160'	41.0849	86.1195
'0161'	41.0771	86.119
'0162'	41.0769	86.1194
'0163'	41.0769	86.1199
'0164'	41.077	86.1196
'0165'	41.0774	86.1194
'0166'	41.0777	86.12
'0167'	41.0785	86.1199
'0168'	41.0785	86.1195
'0169'	41.0782	86.1193
'0170'	41.0788	86.1196
'0172'	41.0794	86.1192
'0173'	41.0795	86.1196
'0175'	41.0798	86.1196
'0176'	41.0807	86.1189
'0177'	41.0819	86.1177
'0178'	41.0791	86.1538
'0179'	41.0824	86.1175
'0180'	41.0832	86.1178
'0181'	41.084	86.118
'0182'	41.0842	86.1182
'0183'	41.0844	86.1184
'0186'	41.0849	86.1194
'0187'	41.085	86.1195
'0188'	41.0847	86.12
'0189'	41.0846	86.1203
'0190'	41.0844	86.12
'0191'	41.0842	86.1204
'0192'	41.0844	86.1206
'0193'	41.0847	86.1208
'0194'	41.0844	86.1212
'0195'	41.0843	86.1217
'0197'	41.0837	86.1217
'0198'	41.0834	86.1219
'0199'	41.083	86.1217
'0205'	41.0877	86.1128
'0206'	41.0875	86.1132
'0207'	41.0874	86.1132
'0208'	41.0876	86.1135
'0210'	41.0878	86.1144
'0211'	41.0879	86.1154
'0212'	41.0882	86.1155
'0213'	41.0885	86.1159
'0218'	41.055	86.1268
'0219'	41.0939	86.1175
'0220'	41.0942	86.1176
'0224'	41.095	86.1196
'0225'	41.1094	86.1532
'0239'	41.1125	86.1435
'0241'	41.0955	86.1296
'0242'	41.0957	86.1305
'0243'	41.0956	86.1305
'0247'	41.0475	86.1573
'0249'	41.1107	86.1451
'0257'	41.0983	86.1497
'0262'	41.0726	86.1435
'0266'	41.0955	86.1381
'0267'	41.0951	86.138
'0268'	41.095	86.1384
'0401'	41.0857	86.111
'0402'	41.0848	86.1125
'0403'	41.0841	86.1144
'0406'	41.0829	86.116
'0407'	41.057	86.1471
'0410'	41.0729	86.1196
'0411'	41.0723	86.1198
'0412'	41.0705	86.1198
'0425'	41.0669	86.1231
'0450'	41.0859	86.1133
'0451'	41.0863	86.114
'0452'	41.0857	86.1155
'0453'	41.086	86.1166
'0454'	41.0853	86.1179
'0455'	41.085	86.1184
'0464'	41.0802	86.1199
'0465'	41.0768	86.1191
'0466'	41.0773	86.1222
'0467'	41.0731	86.1178
'0477'	41.0508	86.116
'0480'	41.0535	86.116
'0482'	41.1058	86.1637
'0483'	41.1051	86.1599
'0601'	41.0831	86.1208
'0602'	41.083	86.1206
'0603'	41.0833	86.1205
'0604'	41.0565	86.1131
'0605'	41.0562	86.1132
'0606'	41.056	86.1125
'0607'	41.0556	86.1124
'0608'	41.0556	86.1127
'0609'	41.0558	86.113
'0610'	41.0559	86.112
'0611'	41.0555	86.1122
'0613'	41.0549	86.1128
'0614'	41.055	86.1133
'0615'	41.0548	86.1134
'0616'	41.0547	86.1138
'0617'	41.0544	86.114
'0618'	41.0545	86.1134
'0620'	41.0548	86.1125
'0621'	41.0543	86.1138
'0622'	41.0543	86.1146
'0623'	41.0546	86.1149
'0624'	41.0548	86.1146
'0626'	41.055	86.1157
'0627'	41.0552	86.1158
'0628'	41.0555	86.1161
'0630'	41.0541	86.1149
'0631'	41.0537	86.1153
'0632'	41.0536	86.1156
'0633'	41.0522	86.1153
'0634'	41.0523	86.1149
'0635'	41.0519	86.1152
'0636'	41.0516	86.1151
'0637'	41.0519	86.1146
'0638'	41.052	86.1144
'0640'	41.0511	86.115
'0641'	41.0508	86.1156
'0642'	41.0507	86.1164
'0643'	41.0513	86.1146
'0644'	41.0527	86.1121
'0645'	41.0526	86.1116
'0646'	41.0521	86.1112
'0647'	41.0526	86.1103
'0648'	41.0533	86.1101
'0649'	41.0532	86.1092
'0651'	41.0542	86.1093
'0652'	41.0544	86.1089
'0653'	41.0547	86.1088
'0654'	41.0548	86.1087
'0655'	41.0559	86.1077
'0657'	41.0556	86.1071
'0659'	41.0555	86.1093
'0664'	41.0517	86.105
'0665'	41.0521	86.1042
'0667'	41.0516	86.1033
'0671'	41.0503	86.1038
'0673'	41.0491	86.1055
'0674'	41.0494	86.1057
'0678'	41.0499	86.1061
'0679'	41.0503	86.1061
'0680'	41.0507	86.1063
'0681'	41.0512	86.1067
'0901'	41.0573	86.111
'0902'	41.0574	86.1107
'0903'	41.0574	86.1106
'0916'	41.0847	86.1119
'0940'	41.0795	86.118
'0943'	41.0765	86.1185
'0975'	41.0666	86.1057
'0976'	41.0663	86.1056
'0978'	41.066	86.1057
'0979'	41.0658	86.1059
'0980'	41.0657	86.106
'0981'	41.0651	86.1058
'0982'	41.0649	86.1057
'0983'	41.0647	86.1057
'0984'	41.0644	86.1065
'0986'	41.064	86.1059
'0987'	41.0637	86.106
'0988'	41.0642	86.1066
'0993'	41.0564	86.1118
'0994'	41.0564	86.1114
'0995'	41.0472	86.1164
'0996'	41.0567	86.1113
'0997'	41.0568	86.1111
'0998'	41.0482	86.1035
'0999'	41.057	86.1111
'1000'	41.0573	86.1104
'1001'	41.071	86.1202
'1005'	41.0747	86.1176
'1007'	41.058	86.1117
'1008'	41.0581	86.1113
'1009'	41.0581	86.1114
'1010'	41.0587	86.1106
'1011'	41.0592	86.1105
'1012'	41.064	86.1063
'1013'	41.0667	86.1056
'1014'	41.0666	86.106
'1015'	41.0536	86.1163
'1019'	41.0663	86.1063
'1020'	41.0752	86.118
'1021'	41.0756	86.1181
'1022'	41.0759	86.1182
'1023'	41.0769	86.1186
'1024'	41.0772	86.118
'1025'	41.0779	86.1179
'1026'	41.0792	86.1186
'1027'	41.0795	86.1181
'1028'	41.0798	86.1174
'1029'	41.0837	86.1148
'1034'	41.0678	86.1219
'1035'	41.0546	86.1127
'1036'	41.0541	86.1134
'1037'	41.0561	86.1073
'1038'	41.0536	86.1088
'1039'	41.0533	86.11
'1040'	41.0676	86.1221
'1041'	41.0674	86.1226
'1042'	41.067	86.1225
'1044'	41.0648	86.1223
'1045'	41.0648	86.1218
'1046'	41.064	86.1199
'1047'	41.0638	86.1189
'1048'	41.0639	86.1187
'1049'	41.0641	86.1183
'1066'	41.0646	86.1005
'1067'	41.0651	86.0998
'1068'	41.065	86.0994
'1069'	41.0652	86.0994
'1071'	41.1115	86.1272
'1072'	41.1107	86.1273
'1073'	41.1102	86.1272
'1074'	41.11	86.1282
'1075'	41.1095	86.1277
'1076'	41.1093	86.1272
'1077'	41.1092	86.1268
'1078'	41.1088	86.1268
'1079'	41.1046	86.1639
'1080'	41.1037	86.1651
'1081'	41.0818	86.1189
'1082'	41.079	86.1215
'1083'	41.0789	86.1203
'1084'	41.0781	86.1193
'1085'	41.0778	86.1194
'1086'	41.0773	86.1201
'1087'	41.0771	86.1209
'1088'	41.0765	86.1219
'1089'	41.0754	86.1214
'1090'	41.0709	86.1197
'1091'	41.0698	86.121
'1092'	41.0697	86.1211
'1093'	41.0469	86.1156
'1094'	41.0459	86.1163
'1095'	41.0459	86.1175
'1096'	41.0455	86.1183
'1097'	41.0698	86.1206
'1098'	41.0516	86.1036
'1099'	41.052	86.1052
'1104'	41.0625	86.1079
'1106'	41.0632	86.1067
'1107'	41.0635	86.1065
'1108'	41.0641	86.1068
'1109'	41.0645	86.1065
'1110'	41.0647	86.1066
'1111'	41.0664	86.1074
'1112'	41.0662	86.107
'1113'	41.0662	86.1064
'1114'	41.0664	86.1061
'1115'	41.0662	86.1056
'1117'	41.0653	86.1057
'1120'	41.0672	86.1158
'1122'	41.1101	86.111
'1123'	41.1095	86.1105
'1125'	41.109	86.1104
'1125'	41.109	86.1104
'1126'	41.1089	86.1097
'1127'	41.1086	86.1104
'1128'	41.1092	86.1101
'1129'	41.1083	86.1186
'1130'	41.1085	86.1191
'1131'	41.1083	86.1196
'1132'	41.1084	86.1209
'1133'	41.1087	86.1205
'1134'	41.1091	86.1204
'1135'	41.1091	86.1204
'1136'	41.1029	86.1463
'1137'	41.1099	86.1202
'1138'	41.1101	86.1205
'1139'	41.1111	86.1215
'1140'	41.1113	86.1205
'1141'	41.1112	86.1201
'1142'	41.1108	86.1201
'1143'	41.1105	86.1198
'1144'	41.1105	86.1192
'1145'	41.11	86.1188
'1146'	41.11	86.1195
'1147'	41.1095	86.1196
'1148'	41.1084	86.1205
'1149'	41.1095	86.1187
'1150'	41.1099	86.1185
'1151'	41.1106	86.1188
'1153'	41.1111	86.1197
'1154'	41.0673	86.1645
'1155'	41.1119	86.1201
'1157'	41.1127	86.1212
'1158'	41.1127	86.1217
'1159'	41.1128	86.1223
'1160'	41.1131	86.1223
'1161'	41.1101	86.117
'1162'	41.1104	86.1174
'1164'	41.1118	86.1159
'1165'	41.1123	86.1165
'1167'	41.1137	86.1139
'1169'	41.1147	86.1136
'1170'	41.1153	86.1142
'1172'	41.1147	86.116
'1173'	41.1148	86.117
'1174'	41.1142	86.117
'1175'	41.1137	86.1176
'1176'	41.114	86.1184
'1177'	41.1134	86.1185
'1179'	41.1122	86.1196
'1181'	41.1116	86.118
'1182'	41.11	86.118
'1183'	41.111	86.1184
'1185'	41.1127	86.1208
'1187'	41.1133	86.1216
'1189'	41.1146	86.1224
'1190'	41.1149	86.1221
'1191'	41.1152	86.1226
'1192'	41.1144	86.1237
'1193'	41.1145	86.1241
'1194'	41.1149	86.1244
'1195'	41.1123	86.1249
'1196'	41.1116	86.124
'1200'	41.0474	86.128
'1202'	41.0504	86.1158
'1203'	41.0504	86.1161
'1213'	41.0549	86.1087
'1214'	41.0718	86.1513
'1215'	41.055	86.1076
'1216'	41.0554	86.1074
'1217'	41.056	86.1077
'1218'	41.0542	86.1093
'1219'	41.0537	86.1094
'1221'	41.0533	86.1087
'1224'	41.05	86.106
'1225'	41.0507	86.1059
'1226'	41.0554	86.111
'1227'	41.0553	86.1105
'1228'	41.0557	86.1101
'1229'	41.0508	86.1064
'1230'	41.051	86.1067
'1231'	41.0513	86.1067
'1232'	41.0516	86.1072
'1233'	41.0505	86.1066
'1236'	41.0461	86.1145
'1237'	41.0461	86.1151
'1238'	41.0465	86.1151
'1239'	41.0468	86.1154
'1240'	41.0465	86.1155
'1242'	41.1058	86.1619
'1243'	41.1047	86.1639
'1244'	41.1057	86.165
'1244'	41.1057	86.165
'1245'	41.1054	86.1629
'1246'	41.105	86.1621
'1247'	41.1051	86.1615
'1248'	41.1051	86.1605
'1249'	41.1041	86.1591
'1251'	41.1008	86.1584
'1254'	41.0456	86.118
'1255'	41.0453	86.1182
'1257'	41.045	86.1182
'1258'	41.1003	86.1574
'1259'	41.1002	86.158
'1260'	41.0999	86.1581
'1261'	41.0997	86.1586
'1262'	41.0997	86.158
'1263'	41.0992	86.1586
'1264'	41.099	86.1581
'1265'	41.0988	86.1588
'1266'	41.0991	86.1592
'1267'	41.0998	86.1549
'1268'	41.0997	86.1542
'1269'	41.1052	86.1667
'1271'	41.1049	86.166
'1273'	41.1044	86.1654
'1274'	41.1041	86.1652
'1275'	41.1038	86.1652
'1276'	41.104	86.1649
'1277'	41.1046	86.164
'1278'	41.1036	86.1654
'1279'	41.1033	86.1651
'1280'	41.1032	86.1645
'1281'	41.1031	86.1641
'1282'	41.1026	86.1636
'1284'	41.1011	86.1605
'1285'	41.1008	86.1608
'1286'	41.1008	86.1613
'1287'	41.1001	86.1603
'1288'	41.0994	86.1622
'1292'	41.1	86.1629
'1293'	41.1009	86.11
'1294'	41.0571	86.1117
'1295'	41.057	86.1111
'1296'	41.0581	86.1107
'1297'	41.0584	86.1105
'1298'	41.059	86.1104
'1299'	41.0591	86.1109
'1300'	41.0557	86.1121
'1301'	41.0556	86.1125
'1303'	41.0566	86.1122
'1304'	41.0552	86.1129
'1305'	41.0551	86.1123
'1306'	41.055	86.1116
'1307'	41.0542	86.1118
'1308'	41.0543	86.1131
'1311'	41.0527	86.1094
'1312'	41.0522	86.1089
'1315'	41.0489	86.1133
'1316'	41.0481	86.1132
'1317'	41.0478	86.1147
'1320'	41.0462	86.114
'1321'	41.0467	86.1142
'1322'	41.047	86.1148
'1322'	41.047	86.1148
'1323'	41.0476	86.1149
'1324'	41.0476	86.1161
'1325'	41.0473	86.1166
'1326'	41.0472	86.1172
'1327'	41.0463	86.1165
'1328'	41.0462	86.1173
'1329'	41.0455	86.1183
'1330'	41.1033	86.1588
'1331'	41.1037	86.1597
'1332'	41.1039	86.1592
'1333'	41.1032	86.1599
'1334'	41.1036	86.1604
'1335'	41.1038	86.1588
'1336'	41.1043	86.1593
'1337'	41.105	86.1597
'1338'	41.1051	86.1598
'1339'	41.105	86.1603
'1340'	41.1058	86.1601
'1341'	41.106	86.1617
'1343'	41.105	86.1669
'1344'	41.105	86.1621
'1345'	41.1046	86.1669
'1346'	41.1047	86.1665
'1347'	41.1042	86.1661
'1348'	41.104	86.1668
'1349'	41.1037	86.1672
'1350'	41.1039	86.1681
'1351'	41.1042	86.1675
'1352'	41.1036	86.1669
'1353'	41.1029	86.1671
'1355'	41.103	86.1661
'1356'	41.1027	86.1652
'1357'	41.1024	86.1646
'1362'	41.0998	86.1649
'1364'	41.1002	86.1642
'1365'	41.1003	86.1636
'1366'	41.1001	86.1633
'1367'	41.0577	86.1096
'1369'	41.0586	86.1094
'1377'	41.0638	86.1043
'1379'	41.065	86.1006
'1380'	41.0652	86.0999
'1381'	41.0655	86.0983
'1382'	41.0673	86.0972
'1383'	41.0675	86.0966
'1383'	41.0675	86.0966
'1384'	41.0683	86.0966
'1386'	41.0697	86.0967
'1387'	41.0698	86.0988
'1388'	41.0695	86.0976
'1389'	41.0689	86.0979
'1390'	41.0674	86.1151
'1391'	41.111	86.1115
'1392'	41.1108	86.1133
'1393'	41.1099	86.1141
'1395'	41.108	86.1161
'1396'	41.1075	86.1168
'1397'	41.1074	86.1169
'1399'	41.1093	86.1179
'1500'	41.1135	86.1221
'1502'	41.1138	86.1229
'1503'	41.114	86.1232
'1504'	41.1138	86.1235
'1505'	41.1124	86.1241
'1506'	41.1127	86.1251
'1507'	41.1124	86.1245
'1508'	41.1121	86.124
'1509'	41.1122	86.1233
'1510'	41.1118	86.123
'1511'	41.1114	86.1229
'1512'	41.1111	86.1225
'1513'	41.1101	86.1218
'1514'	41.1099	86.1214
'1515'	41.1098	86.1211
'1516'	41.1095	86.1206
'1517'	41.1101	86.1278
'1520'	41.1123	86.1287
'1521'	41.1125	86.1292
'1589'	41.1115	86.1269
'1590'	41.1123	86.1274
'1591'	41.1113	86.1266
'1592'	41.1113	86.1258
'1594'	41.1106	86.1264
'1595'	41.1103	86.1269
'1598'	41.1105	86.1225
'1599'	41.111	86.1227
'1701'	41.0794	86.1285
'1702'	41.0904	86.1473
'1703'	41.0981	86.1163
'1705'	41.0928	86.1434
'1706'	41.0564	86.1051
'1707'	41.08	86.1652
'1708'	41.0689	86.1384
'1710'	41.0607	86.1503
'1711'	41.0971	86.147
'1715'	41.0629	86.1328
'1716'	41.0961	86.1439
'1721'	41.0941	86.1603
'1724'	41.1124	86.1357
'1728'	41.0547	86.1073
'1733'	41.0631	86.1567
'1735'	41.0629	86.1548
'1737'	41.0621	86.163
'1738'	41.0696	86.1107
'1739'	41.0627	86.1406
'1740'	41.0783	86.1217
'1742'	41.1096	86.1263
'1743'	41.1107	86.1261
'1744'	41.1107	86.1252
'1746'	41.0975	86.1482
'1749'	41.1029	86.1658
'1751'	41.104	86.1652
'1753'	41.1049	86.1668
'1754'	41.1061	86.1649
'1755'	41.1036	86.1659
'1757'	41.1118	86.1267
'1758'	41.1124	86.1271
'1761'	41.0969	86.1465
'1767'	41.1015	86.1578
'1769'	41.1003	86.1572
'1780'	41.1021	86.1577
'1781'	41.0993	86.1601
'1782'	41.1019	86.1578
'1783'	41.1034	86.1384
'1784'	41.0877	86.1138
'1800'	41.1114	86.12
'1855'	41.1142	86.1239
'1856'	41.1148	86.1224
'1857'	41.1142	86.123
'1858'	41.1136	86.1219
'1859'	41.1132	86.1224
'1860'	41.1133	86.123
'1862'	41.1124	86.1224
'1863'	41.1127	86.1215
'1864'	41.1122	86.1209
'1881'	41.1094	86.1104
'1882'	41.1099	86.1107
'1883'	41.11	86.1109
'1884'	41.1094	86.1196
'1885'	41.1104	86.1198
'1886'	41.1099	86.1203
'1887'	41.1089	86.1203
'1888'	41.1087	86.1203
'1889'	41.1082	86.1206
'1890'	41.1084	86.1193
'1891'	41.1084	86.1192
'1892'	41.1132	86.1194
'1893'	41.1132	86.1193
'1894'	41.1134	86.119
'1895'	41.1136	86.1186
'1896'	41.114	86.1172
'1897'	41.1144	86.1147
'1898'	41.1126	86.1146
'BL072'	41.1012	86.1581
'BL073'	41.1014	86.1583
'BL075'	41.1021	86.1585
'BL076'	41.1014	86.1588
'BL077'	41.1013	86.1592
'BL078'	41.1009	86.1594
'BL079'	41.1007	86.1588
'BL080'	41.1007	86.1579
'BL081'	41.1032	86.1584
'BL082'	41.1036	86.1589
'BL091'	41.1041	86.1591
'BL092'	41.1047	86.1593
'BL093'	41.1051	86.1598
'BL095'	41.106	86.1599
'BL096'	41.1056	86.1612
'BL097'	41.1062	86.1624
'BL099'	41.1058	86.1637
'BL100'	41.1056	86.1642
'BL101'	41.105	86.1636
'BL103'	41.1047	86.1627
'BL104'	41.1047	86.1617
'BL106'	41.1039	86.1597
'BL107'	41.1036	86.1592
'BL108'	41.1023	86.159
'BL109'	41.1016	86.1597
'BL110'	41.1009	86.16
'T001'	41.0861	86.1115
'T002'	41.0846	86.111
'T003'	41.085	86.1117
'T004'	41.0849	86.1123
'T005'	41.0837	86.1143
'T006'	41.0829	86.1136
'T007'	41.0822	86.1143
'T010'	41.0833	86.1156
'T011'	41.083	86.1162
'T012'	41.0826	86.1161
'T013'	41.0822	86.1164
'T014'	41.0819	86.1169
'T015'	41.0813	86.1165
'T016'	41.0811	86.1157
'T017'	41.0799	86.1153
'T018'	41.0795	86.1147
'T019'	41.0836	86.1622
'T020'	41.0803	86.1171
'T021'	41.0809	86.1173
'T022'	41.0814	86.1171
'T023'	41.0813	86.1177
'T024'	41.0801	86.1183
'T026'	41.0787	86.1189
'T027'	41.0777	86.1164
'T030'	41.078	86.1188
'T031'	41.0862	86.1122
'T032'	41.0861	86.1128
'T033'	41.086	86.1134
'T034'	41.0867	86.1135
'T035'	41.0857	86.1142
'T036'	41.0861	86.1144
'T037'	41.0858	86.1164
'T038'	41.0651	86.1507
'T039'	41.0852	86.1175
'T040'	41.0852	86.1185
'T043'	41.0842	86.1195
'T044'	41.0837	86.1184
'T045'	41.0837	86.118
'T046'	41.0836	86.1172
'T047'	41.0834	86.1164
'T048'	41.0827	86.1174
'T049'	41.0822	86.1184
'T050'	41.0823	86.1189
'T051'	41.083	86.1198
'T052'	41.0835	86.1202
'T053'	41.0825	86.1199
'T054'	41.082	86.1205
'T055'	41.0816	86.1199
'T056'	41.0812	86.1207
'T057'	41.0807	86.12
'T058'	41.0801	86.1199
'T059'	41.0795	86.1208
'T060'	41.0789	86.1213
'T061'	41.0809	86.1184
'T062'	41.0801	86.1189
'T063'	41.0789	86.1203
'T064'	41.0774	86.1221
'T065'	41.0767	86.1233
'T066'	41.0763	86.1235
'T067'	41.0778	86.121
'T068'	41.0771	86.1208
'T069'	41.0763	86.1207
'T070'	41.0755	86.1187
'T071'	41.0747	86.1184
'T072'	41.0739	86.1183
'T074'	41.073	86.1187
'T075'	41.0733	86.1194
'T076'	41.074	86.1198
'T077'	41.0746	86.12
'T078'	41.0754	86.1206
'T079'	41.0755	86.1215
'T080'	41.0743	86.1211
'T081'	41.0736	86.1206
'T082'	41.0736	86.1212
'T083'	41.0728	86.1212
'T084'	41.073	86.1206
'T085'	41.0721	86.121
'T086'	41.0717	86.1207
'T091'	41.0781	86.1182
'T092'	41.0758	86.117
'T093'	41.0747	86.1177
'T094'	41.0743	86.1175
'T095'	41.0738	86.1174
'T096'	41.0741	86.1167
'T097'	41.0737	86.1166
'T098'	41.0734	86.1171
'T099'	41.0728	86.1169
'T100'	41.0731	86.1166
'T102'	41.0741	86.1157
'T107'	41.0729	86.1184
'T108'	41.0723	86.1182
'T109'	41.0722	86.1172
'T110'	41.0712	86.1171
'T112'	41.0722	86.1193
'T113'	41.0727	86.1196
'T114'	41.0718	86.1195
'T115'	41.0713	86.1196
'T116'	41.0711	86.1192
'T117'	41.0707	86.1202
'T119'	41.07	86.1201
'T120'	41.0696	86.1183
'T121'	41.0669	86.1231
'T122'	41.0668	86.1238
'T123'	41.0665	86.1235
'T124'	41.0661	86.1237
'T125'	41.0658	86.1243
'T126'	41.0654	86.1241
'T127'	41.0659	86.1232
'T128'	41.0655	86.123
'T129'	41.0651	86.1231
'T130'	41.0659	86.1226
'T131'	41.0694	86.1214
'T132'	41.0694	86.1207
'T133'	41.0687	86.1207
'T134'	41.0688	86.1221
'T135'	41.069	86.1225
'T136'	41.0683	86.1228
'T137'	41.0677	86.1229
'T138'	41.0673	86.1226
'T139'	41.0677	86.1237
'T140'	41.0675	86.1245
'T141'	41.0672	86.1251
'T142'	41.0667	86.1265
'T143'	41.0667	86.1272
'T144'	41.0661	86.1272
'T145'	41.066	86.1263
'T146'	41.0652	86.1208
'T148'	41.0648	86.1273
'T149'	41.0649	86.1266
'T150'	41.0652	86.1253
'T151'	41.0546	86.1131
'T152'	41.0541	86.1141
'T153'	41.0545	86.115
'T154'	41.054	86.1151
'T155'	41.0538	86.1159
'T156'	41.0542	86.1166
'T157'	41.0536	86.117
'T159'	41.0515	86.1149
'T160'	41.0509	86.1156
'T162'	41.0521	86.1143
'T163'	41.0935	86.1159
'T164'	41.0929	86.1161
'T165'	41.0932	86.1171
'T166'	41.0946	86.1182
'T167'	41.0944	86.1206
'T168'	41.0945	86.1243
'T169'	41.0946	86.1255
'T171'	41.0663	86.1224
'T172'	41.0651	86.1223
'T173'	41.0645	86.122
'T174'	41.0639	86.1215
'T175'	41.0648	86.1162
'T177'	41.0567	86.1116
'T178'	41.0566	86.1109
'T179'	41.0572	86.1112
'T180'	41.0573	86.1109
'T181'	41.0571	86.1104
'T191'	41.0629	86.1071
'T192'	41.0632	86.1065
'T195'	41.0875	86.1125
'T196'	41.0872	86.1148
'T197'	41.088	86.1151
'T198'	41.0884	86.1158
'T199'	41.0889	86.1161
'T200'	41.0892	86.1167
'T201'	41.0964	86.1262
'T203'	41.0947	86.1282
'T204'	41.0941	86.1274
'T205'	41.0935	86.1279
'T207'	41.094	86.1286
'T211'	41.0955	86.1299
'T213'	41.0946	86.1339
'T215'	41.0948	86.1349
'T216'	41.0955	86.1354
'T217'	41.0957	86.1362
'T218'	41.0952	86.1366
'T219'	41.0954	86.1373
'T220'	41.0959	86.1453
'T221'	41.0969	86.1462
'T223'	41.0974	86.1483
'T224'	41.1004	86.1542
'T225'	41.1005	86.1547
'T226'	41.1009	86.1547
'T228'	41.1021	86.1576
'T231'	41.0907	86.1164
'T232'	41.091	86.1157
'T233'	41.0913	86.1157
'T234'	41.091	86.1168
'T235'	41.092	86.1174
'T236'	41.0947	86.1302
'T241'	41.0929	86.1314
'T242'	41.0933	86.1314
'T244'	41.0937	86.1313
'T245'	41.0946	86.1331
'T246'	41.095	86.1374
'T248'	41.0954	86.1379
'T249'	41.0953	86.1408
'T250'	41.0949	86.1409
'T251'	41.0957	86.1412
'T252'	41.0957	86.1417
'T254'	41.0951	86.1428
'T255'	41.0957	86.1433
'T256'	41.0955	86.1439
'T258'	41.0963	86.1439
'T259'	41.0957	86.1443
'T260'	41.098	86.1238
